# Supplementary material for: Rational incorporation of any unnatural amino acid into proteins by machine learning on existing experimental proofs
Source: Comput Struct Biotechnol J. 2022 Sep 5;20:4930–41. doi: 10.1016/j.csbj.2022.08.063 (PMC9472073; doi:10.1016/j.csbj.2022.08.063)
Supplement: Supplementary Data [file mmc1.xlsx]

## Sheet: known_uaa_sites
	pdbname	model	chain	resseq	resname	aapdb	hsebup	hsebdn	hseb	aadssp	ss	rasa	aa	A	B	C	D	E	F	G	H	I	K	L	M	N	P	Q	R	S	T	U	V	W	Y	Z	X	*	-	_	entropy	site	refdoi	year	proof	method	codon	uaaname	uaa
0	2bg9	0	A	93	TYR	Y	13	18	31	Y	T	0.216216	Y	0	0	0	0	0	0	0	0	0	0	0	0	0	0	0	0	0	0	0	0	0	0.970874	0	0	0	0	0.0291262	0.189991	Y93	10.1016/s1074-5521(00)00055-7	2001	other	FUN+DCA	TAG	UB67_O2QY	O2QY
1	2bg9	0	A	149	TRP	W	15	16	31	W	S	0.286344	W	0	0	0	0	0	0	0	0	0	0	0	0	0	0	0	0	0	0	0	0	0.970874	0	0	0	0	0	0.0291262	0.189991	W149	10.1016/s1074-5521(00)00055-7	2001	other	FUN+DCA	TAG	UB67_O2QY	O2QY
2	2bg9	0	C	57	TRP	W	11	18	29	W	E	0.436123	W	0	0	0	0	0	0	0	0	0	0	0	0	0	0	0	0	0	0	0	0	0.518135	0	0	0	0	0	0.481865	0.999051	W57	10.1016/s1074-5521(00)00055-7	2001	other	FUN+DCA	TAG	UB67_O2QY	O2QY
3	2bg9	0	A	93	TYR	Y	13	18	31	Y	T	0.216216	Y	0	0	0	0	0	0	0	0	0	0	0	0	0	0	0	0	0	0	0	0	0	0.970874	0	0	0	0	0.0291262	0.189991	Y93	10.1016/s1074-5521(00)00055-7	2001	other	FUN+DCA	TAG	UB68_O3QY	O3QY
4	2bg9	0	A	149	TRP	W	15	16	31	W	S	0.286344	W	0	0	0	0	0	0	0	0	0	0	0	0	0	0	0	0	0	0	0	0	0.970874	0	0	0	0	0	0.0291262	0.189991	W149	10.1016/s1074-5521(00)00055-7	2001	other	FUN+DCA	TAG	UB68_O3QY	O3QY
5	2bg9	0	C	57	TRP	W	11	18	29	W	E	0.436123	W	0	0	0	0	0	0	0	0	0	0	0	0	0	0	0	0	0	0	0	0	0.518135	0	0	0	0	0	0.481865	0.999051	W57	10.1016/s1074-5521(00)00055-7	2001	other	FUN+DCA	TAG	UB68_O3QY	O3QY
6	2bg9	0	A	93	TYR	Y	13	18	31	Y	T	0.216216	Y	0	0	0	0	0	0	0	0	0	0	0	0	0	0	0	0	0	0	0	0	0	0.970874	0	0	0	0	0.0291262	0.189991	Y93	10.1016/s1074-5521(00)00055-7	2001	other	FUN+DCA	TAG	UB69_O4QY	O4QY
7	2bg9	0	A	149	TRP	W	15	16	31	W	S	0.286344	W	0	0	0	0	0	0	0	0	0	0	0	0	0	0	0	0	0	0	0	0	0.970874	0	0	0	0	0	0.0291262	0.189991	W149	10.1016/s1074-5521(00)00055-7	2001	other	FUN+DCA	TAG	UB69_O4QY	O4QY
8	2bg9	0	C	57	TRP	W	11	18	29	W	E	0.436123	W	0	0	0	0	0	0	0	0	0	0	0	0	0	0	0	0	0	0	0	0	0.518135	0	0	0	0	0	0.481865	0.999051	W57	10.1016/s1074-5521(00)00055-7	2001	other	FUN+DCA	TAG	UB69_O4QY	O4QY
9	2bg9	0	A	93	TYR	Y	13	18	31	Y	T	0.216216	Y	0	0	0	0	0	0	0	0	0	0	0	0	0	0	0	0	0	0	0	0	0	0.970874	0	0	0	0	0.0291262	0.189991	Y93	10.1016/s1074-5521(00)00055-7	2001	other	FUN+DCA	TAG	UB70_O5QY	O5QY
10	2bg9	0	A	149	TRP	W	15	16	31	W	S	0.286344	W	0	0	0	0	0	0	0	0	0	0	0	0	0	0	0	0	0	0	0	0	0.970874	0	0	0	0	0	0.0291262	0.189991	W149	10.1016/s1074-5521(00)00055-7	2001	other	FUN+DCA	TAG	UB70_O5QY	O5QY
11	2bg9	0	C	57	TRP	W	11	18	29	W	E	0.436123	W	0	0	0	0	0	0	0	0	0	0	0	0	0	0	0	0	0	0	0	0	0.518135	0	0	0	0	0	0.481865	0.999051	W57	10.1016/s1074-5521(00)00055-7	2001	other	FUN+DCA	TAG	UB70_O5QY	O5QY
12	2bg9	0	A	93	TYR	Y	13	18	31	Y	T	0.216216	Y	0	0	0	0	0	0	0	0	0	0	0	0	0	0	0	0	0	0	0	0	0	0.970874	0	0	0	0	0.0291262	0.189991	Y93	10.1016/s1074-5521(00)00055-7	2001	other	FUN+DCA	TAG	UB71_O3tBuY	O3tBuY
13	2bg9	0	A	149	TRP	W	15	16	31	W	S	0.286344	W	0	0	0	0	0	0	0	0	0	0	0	0	0	0	0	0	0	0	0	0	0.970874	0	0	0	0	0	0.0291262	0.189991	W149	10.1016/s1074-5521(00)00055-7	2001	other	FUN+DCA	TAG	UB71_O3tBuY	O3tBuY
14	2bg9	0	C	57	TRP	W	11	18	29	W	E	0.436123	W	0	0	0	0	0	0	0	0	0	0	0	0	0	0	0	0	0	0	0	0	0.518135	0	0	0	0	0	0.481865	0.999051	W57	10.1016/s1074-5521(00)00055-7	2001	other	FUN+DCA	TAG	UB71_O3tBuY	O3tBuY
15	3cla	0	A	113	ASP	D	4	14	18	D	S	0.503067	D	0	0	0	0.98	0	0	0	0	0	0	0	0	0	0	0	0.01	0	0	0	0	0	0.01	0	0	0	0	0	0.161441	D107	10.1126/science.1060077	2001	direct	MS+GEL	TAG	UA73_OMeY	OMeY
16	4eig	0	A	3	SER	S	19	15	34	S	E	0	S	0	0	0	0	0	0	0	0	0	0	0	0	0	0	0	0	0.99	0.01	0	0	0	0	0	0	0	0	0	0.0807931	S3	10.1126/science.1060077	2001	direct	MS+GEL	TAG	UA73_OMeY	OMeY
17	1wq1	0	R	32	TYR	Y	19	13	32	Y	-	0.0315315	Y	0	0	0	0	0	0.01	0	0	0	0	0	0	0	0	0	0	0	0	0	0	0	0.99	0	0	0	0	0	0.0807931	Y32	10.1038/nbt0202-177	2002	direct	MS+GEL	yAG	UA37_3ClY	3ClY
18	1msw	0	D	107	GLN	Q	6	15	21	Q	T	0.348485	Q	0.01	0	0	0	0	0	0	0	0	0	0	0	0	0	0.95	0.01	0.01	0	0	0	0	0	0	0	0	0	0.02	0.382493	Q107	10.1038/nbt742	2002	indirect	OPT	TAG	UB65_pCF	pCF
19	1msw	0	D	107	GLN	Q	6	15	21	Q	T	0.348485	Q	0.01	0	0	0	0	0	0	0	0	0	0	0	0	0	0.95	0.01	0.01	0	0	0	0	0	0	0	0	0	0.02	0.382493	Q107	10.1038/nbt742	2002	indirect	OPT	TAG	UB66_pIF	pIF
20	1msw	0	D	107	GLN	Q	6	15	21	Q	T	0.348485	Q	0.01	0	0	0	0	0	0	0	0	0	0	0	0	0	0.95	0.01	0.01	0	0	0	0	0	0	0	0	0	0.02	0.382493	Q107	10.1038/nbt742	2002	indirect	OPT	TAG	UA29_pAMF	pAMF
21	1msw	0	D	107	GLN	Q	6	15	21	Q	T	0.348485	Q	0.01	0	0	0	0	0	0	0	0	0	0	0	0	0	0.95	0.01	0.01	0	0	0	0	0	0	0	0	0	0.02	0.382493	Q107	10.1038/nbt742	2002	indirect	OPT	TAG	UB19_OallylY	OallylY
22	4fwx	0	A	3	SER	S	7	11	18	S	-	0.476923	S	0	0	0	0	0	0	0	0	0	0	0	0	0	0	0	0	1	0	0	0	0	0	0	0	0	0	0	0	S3	10.1038/nbt742	2002	direct	GEL+OPT	TAG	UB66_pIF	pIF
23	4fwx	0	A	3	SER	S	7	11	18	S	-	0.476923	S	0	0	0	0	0	0	0	0	0	0	0	0	0	0	0	0	1	0	0	0	0	0	0	0	0	0	0	0	S3	10.1038/nbt742	2002	direct	GEL+OPT	TAG	UA29_pAMF	pAMF
24	4fwx	0	A	3	SER	S	7	11	18	S	-	0.476923	S	0	0	0	0	0	0	0	0	0	0	0	0	0	0	0	0	1	0	0	0	0	0	0	0	0	0	0	0	S3	10.1038/nbt742	2002	direct	GEL+OPT	TAG	UB19_OallylY	OallylY
25	1wq1	0	R	32	TYR	Y	19	13	32	Y	-	0.0315315	Y	0	0	0	0	0	0.01	0	0	0	0	0	0	0	0	0	0	0	0	0	0	0	0.99	0	0	0	0	0	0.0807931	Y32	10.1073/pnas.142220099	2002	other	MS+GEL	TAG	UA46_iodoY	iodoY
26	4fwx	0	A	3	SER	S	7	11	18	S	-	0.476923	S	0	0	0	0	0	0	0	0	0	0	0	0	0	0	0	0	1	0	0	0	0	0	0	0	0	0	0	0	S3	10.1073/pnas.172226299	2002	direct	GEL	TAG	UA42_pBpF	pBpF
27	1u88	0	A	52	PHE	F	21	16	37	F	S	0.0203046	F	0	0	0	0	0	1	0	0	0	0	0	0	0	0	0	0	0	0	0	0	0	0	0	0	0	0	0	0	F52	10.1073/pnas.172226299	2002	direct	GEL	TAG	UA42_pBpF	pBpF
28	1u88	0	A	198	TYR	Y	9	14	23	Y	-	0.31982	Y	0	0	0	0	0	0	0	0	0	0	0	0	0	0	0	0	0	0	0	0	0	1	0	0	0	0	0	0	Y198	10.1073/pnas.172226299	2002	direct	GEL	TAG	UA42_pBpF	pBpF
29	1wq1	0	R	32	TYR	Y	19	13	32	Y	-	0.0315315	Y	0	0	0	0	0	0.01	0	0	0	0	0	0	0	0	0	0	0	0	0	0	0	0.99	0	0	0	0	0	0.0807931	Y32	10.1093/nar/gkf589	2002	direct	GEL	TAG	UA46_iodoY	iodoY
30	2bg9	0	A	149	TRP	W	15	16	31	W	S	0.286344	W	0	0	0	0	0	0	0	0	0	0	0	0	0	0	0	0	0	0	0	0	0.970874	0	0	0	0	0	0.0291262	0.189991	W149	10.1016/s1074-5521(03)00124-8	2003	other	FUN+DCA	TAG	UB64_F2W	F2W
31	2b5j	0	A	183	TYR	Y	14	19	33	Y	E	0.175676	Y	0	0	0	0	0	0	0	0	0	0	0	0	0	0	0	0	0	0	0	0	0	1	0	0	0	0	0	0	Y183	10.1016/j.pep.2004.07.019	2004	other	GEL+DCA	TAG	UB37_3FY	3FY
32	2b5j	0	A	183	TYR	Y	14	19	33	Y	E	0.175676	Y	0	0	0	0	0	0	0	0	0	0	0	0	0	0	0	0	0	0	0	0	0	1	0	0	0	0	0	0	Y183	10.1016/j.pep.2004.07.019	2004	other	GEL+DCA	TAG	UB60_norY	norY
33	1l63	0	A	153	PHE	F	26	17	43	F	H	0.0101523	F	0	0	0	0	0	0.99	0	0	0	0	0.01	0	0	0	0	0	0	0	0	0	0	0	0	0	0	0	0	0.0807931	F153	10.1038/nbt1013	2004	direct	MS+GEL	TAG	UA65_iodoF	iodoF
34	2spz	0	A	4	LYS	K	6	9	15	K	S	0.297561	K	0	0	0	0	0	0	0	0	0	0.854271	0	0	0.0251256	0	0	0	0	0	0	0	0	0	0	0	0	0	0.120603	0.695694	K4	10.1038/nbt1013	2004	direct	YIE+MS+GEL	TAG	UA65_iodoF	iodoF
35	1mbo	0	A	23	GLY	G	7	20	27	G	H	0.142857	G	0	0	0	0	0	0	1	0	0	0	0	0	0	0	0	0	0	0	0	0	0	0	0	0	0	0	0	0	G23	10.1073/pnas.0401517101	2004	direct	MS+GEL	AGGA	UB63_hGln	hGln
36	1mbo	0	A	74	ALA	A	10	15	25	A	H	0.45283	A	1	0	0	0	0	0	0	0	0	0	0	0	0	0	0	0	0	0	0	0	0	0	0	0	0	0	0	0	A74	10.1073/pnas.0401517101	2004	direct	MS+GEL	TAG	UA73_OMeY	OMeY
37	2bg9	0	A	46	VAL	V	7	21	28	V	T	0.190141	V	0	0	0	0	0	0	0	0	0	0	0	0	0	0	0	0	0	0	0	0.970874	0	0	0	0	0	0	0.0291262	0.189991	V46	10.1074/jbc.M508635200	2005	other	FUN+DCA	TAG	UB58_OMeS	OMeS
38	2bg9	0	A	46	VAL	V	7	21	28	V	T	0.190141	V	0	0	0	0	0	0	0	0	0	0	0	0	0	0	0	0	0	0	0	0.970874	0	0	0	0	0	0	0.0291262	0.189991	V46	10.1074/jbc.M508635200	2005	other	FUN+DCA	TAG	UB59_OMeT	OMeT
39	2bg9	0	A	267	THR	T	10	10	20	T	H	0.232394	T	0	0	0	0	0	0	0	0	0	0	0	0	0	0	0	0	0	0.970874	0	0	0	0	0	0	0	0	0.0291262	0.189991	T267	10.1074/jbc.M508635200	2005	other	FUN+DCA	TAG	UB59_OMeT	OMeT
40	1w7o	0	A	1	ALA	A	12	1	13	A	-	1	A	0.201923	0	0	0	0	0	0	0	0	0	0	0	0	0	0	0	0	0	0	0.0769231	0	0	0	0	0	0	0.721154	1.09082	A1	10.1002/cbic.200600347	2006	direct	MS+FUN	TAG	UA41_pPaF	pPaF
41	1w7o	0	A	7	ASP	D	0	15	15	D	T	0.877301	D	0.00961539	0	0	0.355769	0.00961539	0	0.00961539	0	0.0192308	0	0	0	0.0288462	0.0673077	0	0	0.0384615	0.0673077	0	0.00961539	0	0	0	0	0	0.0769231	0.307692	2.55806	D7	10.1002/cbic.200600347	2006	direct	MS+FUN	TAG	UA41_pPaF	pPaF
42	3cla	0	A	113	ASP	D	4	14	18	D	S	0.503067	D	0	0	0	0.98	0	0	0	0	0	0	0	0	0	0	0	0.01	0	0	0	0	0	0.01	0	0	0	0	0	0.161441	D107	10.1002/cbic.200600347	2006	direct	MS+FUN	TAG	UA41_pPaF	pPaF
43	2spz	0	A	4	LYS	K	6	9	15	K	S	0.297561	K	0	0	0	0	0	0	0	0	0	0.854271	0	0	0.0251256	0	0	0	0	0	0	0	0	0	0	0	0	0	0.120603	0.695694	K4	10.1016/j.bmcl.2006.07.094	2006	direct	MS+GEL	TAG	UB57_pDkF	pDkF
44	zdom	0	A	7	LYS	K	4	12	16	K	H	0.604878	K	0.00469484	0	0	0	0	0	0	0	0	0.784038	0	0	0.0610329	0	0	0	0	0	0	0	0	0	0	0	0	0	0.150235	0.968586	K7	10.1021/ja058262u	2006	direct	MS+GEL	TAG	UA31_pNTF	pNTF
45	gcn4	0	A	10	ARG	R	5	9	14	R	H	0.637097	R	0	0	0	0	0	0	0	0	0	0.19	0	0	0	0	0	0.81	0	0	0	0	0	0	0	0	0	0	0	0.701471	R10	10.1021/ja058262u	2006	direct	MS+OPT	TAG	UA31_pNTF	pNTF
46	gcn4	0	A	20	ALA	A	5	9	14	A	H	0.396226	A	1	0	0	0	0	0	0	0	0	0	0	0	0	0	0	0	0	0	0	0	0	0	0	0	0	0	0	0	A20	10.1021/ja058262u	2006	direct	MS+OPT	TAG	UA31_pNTF	pNTF
47	gcn4	0	A	22	LYS	K	5	9	14	K	H	0.692683	K	0	0	0	0	0	0	0	0	0	1	0	0	0	0	0	0	0	0	0	0	0	0	0	0	0	0	0	0	K22	10.1021/ja058262u	2006	direct	MS+OPT	TAG	UA31_pNTF	pNTF
48	gcn4	0	A	55	GLY	G	5	11	16	G	H	0.285714	G	0.06	0	0	0	0	0	0.63	0	0.02	0	0	0	0.01	0.01	0	0	0.04	0	0	0	0	0	0	0	0	0.04	0.19	1.73597	G55	10.1021/ja058262u	2006	direct	MS+OPT	TAG	UA31_pNTF	pNTF
49	6cu7	0	A	39	TYR	Y	0	18	18	Y	-	0.720721	Y	0	0	0	0	0	0	0	0	0	0	0	0	0	0	0	0	0	0	0	0	0	0.99	0	0.01	0	0	0	0.0807931	Y39	10.1021/jp060043n	2006	other	YIE+MS+GEL+NMR+OPT+AXT	AXT	UA33_FluoW	FluoW
50	6cu7	0	A	94	PHE	F	10	17	27	F	-	0.416244	F	0	0	0	0	0	1	0	0	0	0	0	0	0	0	0	0	0	0	0	0	0	0	0	0	0	0	0	0	F94	10.1021/jp060043n	2006	other	YIE+MS+GEL+NMR+OPT+AXT	AXT	UA33_FluoW	FluoW
51	1n19	0	A	32	TRP	W	7	19	26	W	E	0.370044	W	0	0	0	0	0	0.00980392	0	0	0	0	0	0	0	0	0	0.00980392	0.0392157	0	0	0	0.931373	0.00980392	0	0	0	0	0	0.475011	W33	10.1016/j.jmb.2007.05.017	2007	direct	YIE+MS+GEL	TAG	UA41_pPaF	pPaF
52	1n19	0	A	32	TRP	W	7	19	26	W	E	0.370044	W	0	0	0	0	0	0.00980392	0	0	0	0	0	0	0	0	0	0.00980392	0.0392157	0	0	0	0.931373	0.00980392	0	0	0	0	0	0.475011	W33	10.1016/j.jmb.2007.05.017	2007	direct	YIE+MS+GEL	TAG	UA73_OMeY	OMeY
53	1n19	0	A	32	TRP	W	7	19	26	W	E	0.370044	W	0	0	0	0	0	0.00980392	0	0	0	0	0	0	0	0	0	0.00980392	0.0392157	0	0	0	0.931373	0.00980392	0	0	0	0	0	0.475011	W33	10.1016/j.jmb.2007.05.017	2007	direct	YIE+MS+GEL	TAG	UA47_pAzF	pAzF
54	1n19	0	A	32	TRP	W	7	19	26	W	E	0.370044	W	0	0	0	0	0	0.00980392	0	0	0	0	0	0	0	0	0	0.00980392	0.0392157	0	0	0	0.931373	0.00980392	0	0	0	0	0	0.475011	W33	10.1016/j.jmb.2007.05.017	2007	direct	YIE+MS+GEL	TAG	UA23_pAcF	pAcF
55	1n19	0	A	32	TRP	W	7	19	26	W	E	0.370044	W	0	0	0	0	0	0.00980392	0	0	0	0	0	0	0	0	0	0.00980392	0.0392157	0	0	0	0.931373	0.00980392	0	0	0	0	0	0.475011	W33	10.1016/j.jmb.2007.05.017	2007	direct	YIE+MS+GEL	TAG	UA42_pBpF	pBpF
56	2b5j	0	A	115	TYR	Y	12	25	37	Y	H	0.18018	Y	0	0	0	0	0	0	0	0	0	0	0	0	0	0	0	0	0	0	0	0	0	1	0	0	0	0	0	0	Y115	10.1021/bi061772w	2007	other	FUN+DCA	TAG	UB55_NMeF	NMeF
57	2b5j	0	A	115	TYR	Y	12	25	37	Y	H	0.18018	Y	0	0	0	0	0	0	0	0	0	0	0	0	0	0	0	0	0	0	0	0	0	1	0	0	0	0	0	0	Y115	10.1021/bi061772w	2007	other	FUN+DCA	TAG	UB56_NapY	NapY
58	1icr	0	A	36	TYR	Y	18	20	38	Y	H	0.261261	Y	0	0	0	0	0	0	0	0	0	0	0	0	0	0	0	0	0	0	0	0	0	1	0	0	0	0	0	0	Y36	10.1021/ja064661t	2007	direct	YIE+NMR+GEL	TAG	UA51_CF3F	CF3F
59	1icr	0	A	124	PHE	F	13	16	29	F	H	0.309645	F	0	0	0	0	0	1	0	0	0	0	0	0	0	0	0	0	0	0	0	0	0	0	0	0	0	0	0	0	F124	10.1021/ja064661t	2007	direct	YIE+NMR+GEL	TAG	UA51_CF3F	CF3F
60	4mbp	0	A	3	GLU	E	10	6	16	E	-	0.659794	E	0	0	0	0	1	0	0	0	0	0	0	0	0	0	0	0	0	0	0	0	0	0	0	0	0	0	0	0	E3	10.1038/nbt1314	2007	direct	YIE+MS+GEL	TAG	UA42_pBpF	pBpF
61	1gfl	0	A	39	TYR	Y	16	14	30	Y	T	0.225225	Y	0	0	0	0	0	0	0	0	0	0	0	0	0	0	0	0	0	0	0	0	0	1	0	0	0	0	0	0	Y39	10.1038/nmeth1016	2007	direct	MS+GEL	TAG	UA73_OMeY	OMeY
62	1gfl	0	A	39	TYR	Y	16	14	30	Y	T	0.225225	Y	0	0	0	0	0	0	0	0	0	0	0	0	0	0	0	0	0	0	0	0	0	1	0	0	0	0	0	0	Y39	10.1038/nmeth1016	2007	direct	MS+GEL	TAG	UA23_pAcF	pAcF
63	1gfl	0	A	39	TYR	Y	16	14	30	Y	T	0.225225	Y	0	0	0	0	0	0	0	0	0	0	0	0	0	0	0	0	0	0	0	0	0	1	0	0	0	0	0	0	Y39	10.1038/nmeth1016	2007	direct	MS+GEL	TAG	UA42_pBpF	pBpF
64	1gfl	0	A	39	TYR	Y	16	14	30	Y	T	0.225225	Y	0	0	0	0	0	0	0	0	0	0	0	0	0	0	0	0	0	0	0	0	0	1	0	0	0	0	0	0	Y39	10.1038/nmeth1016	2007	direct	MS+GEL	TAG	UA65_iodoF	iodoF
65	1gfl	0	A	39	TYR	Y	16	14	30	Y	T	0.225225	Y	0	0	0	0	0	0	0	0	0	0	0	0	0	0	0	0	0	0	0	0	0	1	0	0	0	0	0	0	Y39	10.1038/nmeth1016	2007	direct	MS+GEL	TAG	UA47_pAzF	pAzF
66	1gfl	0	A	39	TYR	Y	16	14	30	Y	T	0.225225	Y	0	0	0	0	0	0	0	0	0	0	0	0	0	0	0	0	0	0	0	0	0	1	0	0	0	0	0	0	Y39	10.1038/nmeth1016	2007	direct	MS+GEL	TAG	UA41_pPaF	pPaF
67	1n19	0	A	32	TRP	W	7	19	26	W	E	0.370044	W	0	0	0	0	0	0.00980392	0	0	0	0	0	0	0	0	0	0.00980392	0.0392157	0	0	0	0.931373	0.00980392	0	0	0	0	0	0.475011	W33	10.1038/nprot.2007.378	2007	direct	MS+GEL	TAG	UA73_OMeY	OMeY
68	1au1	0	A	1	MET	M	15	4	19	M	-	0.404255	M	0	0	0	0	0	0	0	0	0.05	0	0.03	0.51	0	0	0	0	0	0	0	0.17	0	0	0	0	0	0	0.24	1.79201	M1	10.1002/cbic.200700379	2008	other	MS+GEL+AXT	AXT	UA19_AHA	AHA
69	1au1	0	A	1	MET	M	15	4	19	M	-	0.404255	M	0	0	0	0	0	0	0	0	0.05	0	0.03	0.51	0	0	0	0	0	0	0	0.17	0	0	0	0	0	0	0.24	1.79201	M1	10.1002/cbic.200700379	2008	other	MS+GEL+AXT	AXT	UA20_HPG	HPG
70	2g33	0	A	1	MET	M	12	5	17	M	-	0.62766	M	0	0	0	0	0	0	0	0	0	0	0	1	0	0	0	0	0	0	0	0	0	0	0	0	0	0	0	0	M1	10.1021/bc700390r	2008	other	YIE+FUN+VP+AXT	AXT	UA19_AHA	AHA
71	2g33	0	A	66	MET	M	9	13	22	M	H	0.425532	M	0	0	0	0	0	0	0	0	0.01	0	0	0.99	0	0	0	0	0	0	0	0	0	0	0	0	0	0	0	0.0807931	M66	10.1021/bc700390r	2008	other	YIE+FUN+VP+AXT	AXT	UA19_AHA	AHA
72	1qbe	0	A	16	LYS	K	1	10	11	K	-	0.346341	K	0	0	0	0.27551	0	0	0	0	0	0.265306	0	0	0.0408163	0	0.0612245	0	0	0	0	0	0	0	0	0	0	0	0.357143	1.98585	K16	10.1021/bc700390r	2008	other	YIE+FUN+VP+AXT	AXT	UA19_AHA	AHA
73	1qbe	0	A	93	THR	T	4	17	21	T	E	0.591549	T	0.0204082	0	0	0	0.0102041	0	0	0	0.0102041	0	0	0	0	0	0	0	0	0.918367	0	0	0	0	0	0	0	0	0.0408163	0.550763	T93	10.1021/bc700390r	2008	other	YIE+FUN+VP+AXT	AXT	UA19_AHA	AHA
74	1qbe	0	A	16	LYS	K	1	10	11	K	-	0.346341	K	0	0	0	0.27551	0	0	0	0	0	0.265306	0	0	0.0408163	0	0.0612245	0	0	0	0	0	0	0	0	0	0	0	0.357143	1.98585	K16	10.1021/bc700390r	2008	other	YIE+FUN+VP+AXT	AXT	UA20_HPG	HPG
75	7ad3	0	A	55	PHE	F	24	25	49	F	H	0	F	0	0	0	0	0	0.76	0	0.02	0	0	0	0.01	0	0	0	0	0.01	0.01	0	0.01	0	0.07	0	0	0	0	0.11	1.29838	F55	10.1021/bi701866e	2008	direct	GEL+FUN	TAG	UA42_pBpF	pBpF
76	7ad3	0	A	107	SER	S	21	17	38	S	T	0.0692308	S	0.11	0	0	0	0	0	0.13	0	0	0	0	0	0.03	0	0	0	0.69	0.01	0	0	0	0	0	0	0	0	0.03	1.47228	S107	10.1021/bi701866e	2008	indirect	FUN	TAG	UA42_pBpF	pBpF
77	7ad3	0	A	115	GLY	G	9	23	32	G	-	0.309524	G	0.01	0	0	0	0	0	0.67	0	0	0	0.16	0.02	0.01	0	0	0.01	0.05	0	0	0	0	0.04	0	0	0	0	0.03	1.67593	G115	10.1021/bi701866e	2008	indirect	FUN	TAG	UA42_pBpF	pBpF
78	7ad3	0	A	127	VAL	V	17	16	33	V	H	0.21831	V	0.04	0	0	0	0	0.02	0	0	0.08	0	0.13	0	0	0	0	0	0	0.03	0	0.69	0	0	0	0	0	0	0.01	1.56037	V127	10.1021/bi701866e	2008	indirect	FUN	TAG	UA42_pBpF	pBpF
79	7ad3	0	A	188	GLY	G	24	12	36	G	H	0.0595238	G	0	0	0	0	0	0	0.62	0	0.02	0	0.06	0.02	0.01	0.01	0	0	0.2	0.03	0	0	0	0.03	0	0	0	0	0	1.79767	G188	10.1021/bi701866e	2008	direct	MS+GEL+FUN	TAG	UA42_pBpF	pBpF
80	7ad3	0	A	193	TYR	Y	8	17	25	Y	H	0.675676	Y	0	0	0	0	0	0	0	0.04	0	0	0	0	0	0	0	0.01	0	0	0	0	0	0.95	0	0	0	0	0	0.322493	Y193	10.1021/bi701866e	2008	direct	GEL+FUN	TAG	UA42_pBpF	pBpF
81	7ad3	0	A	204	PHE	F	19	18	37	F	H	0.0101523	F	0	0	0	0	0	0.83	0	0	0	0	0	0	0	0	0	0	0	0	0	0	0	0.17	0	0	0	0	0	0.657705	F204	10.1021/bi701866e	2008	indirect	FUN	TAG	UA42_pBpF	pBpF
82	7ad3	0	A	266	TYR	Y	10	17	27	Y	H	0.117117	Y	0	0	0	0	0	0.03	0	0	0	0	0	0	0	0	0	0	0	0	0	0	0.04	0.93	0	0	0	0	0	0.43489	Y266	10.1021/bi701866e	2008	indirect	FUN	TAG	UA42_pBpF	pBpF
83	1gfl	0	A	39	TYR	Y	16	14	30	Y	T	0.225225	Y	0	0	0	0	0	0	0	0	0	0	0	0	0	0	0	0	0	0	0	0	0	1	0	0	0	0	0	0	Y39	10.1021/ja800894n	2008	direct	GEL+OPT	TAG	UA03_DansylA	DansylA
84	1gfl	0	A	39	TYR	Y	16	14	30	Y	T	0.225225	Y	0	0	0	0	0	0	0	0	0	0	0	0	0	0	0	0	0	0	0	0	0	1	0	0	0	0	0	0	Y39	10.1021/ja800894n	2008	direct	GEL+OPT	TAG	UA73_OMeY	OMeY
85	4z49	0	B	2222	LEU	L	13	11	24	L	-	0.408537	L	0	0	0	0	0	0	0	0	0	0	1	0	0	0	0	0	0	0	0	0	0	0	0	0	0	0	0	0	L2	10.1021/ja801602q	2008	direct	YIE+GEL+NMR	TAG	UA73_OMeY	OMeY
86	4z49	0	B	2255	THR	T	7	25	32	T	G	0.598592	T	0.15	0	0	0	0	0	0	0	0	0	0	0	0	0	0	0	0	0.8	0	0.05	0	0	0	0	0	0	0	0.884184	T35	10.1021/ja801602q	2008	direct	YIE+GEL+NMR	TAG	UA73_OMeY	OMeY
87	4z49	0	B	2307	TYR	Y	22	25	47	Y	E	0.027027	Y	0	0	0	0	0	0	0	0	0	0	0	0	0	0	0	0	0	0	0	0	0	1	0	0	0	0	0	0	Y87	10.1021/ja801602q	2008	direct	YIE+GEL+NMR	TAG	UA73_OMeY	OMeY
88	4z49	0	B	2343	TYR	Y	26	16	42	Y	H	0.027027	Y	0	0	0	0	0	0.05	0	0	0	0	0	0	0	0	0	0	0	0	0	0	0	0.95	0	0	0	0	0	0.286397	Y123	10.1021/ja801602q	2008	direct	YIE+GEL+NMR	TAG	UA73_OMeY	OMeY
89	4z49	0	B	2347	TYR	Y	16	14	30	Y	H	0.117117	Y	0	0	0	0	0	0	0	0	0	0	0	0	0	0	0	0	0	0	0	0	0	1	0	0	0	0	0	0	Y127	10.1021/ja801602q	2008	direct	YIE+GEL+NMR	TAG	UA73_OMeY	OMeY
90	4z49	0	B	2351	TYR	Y	19	10	29	Y	H	0.117117	Y	0	0	0	0	0	0	0	0	0	0	0	0	0	0	0	0	0	0	0	0.01	0	0.99	0	0	0	0	0	0.0807931	Y131	10.1021/ja801602q	2008	direct	YIE+GEL+NMR	TAG	UA73_OMeY	OMeY
91	4z49	0	B	2373	GLN	Q	12	14	26	Q	H	0.257576	Q	0	0	0	0	0	0	0	0	0	0.08	0	0	0	0	0.91	0.01	0	0	0	0	0	0	0	0	0	0	0	0.481763	Q153	10.1021/ja801602q	2008	direct	YIE+GEL+NMR	TAG	UA73_OMeY	OMeY
92	4z49	0	B	2375	PHE	F	21	7	28	F	T	0.0761421	F	0	0	0	0	0	1	0	0	0	0	0	0	0	0	0	0	0	0	0	0	0	0	0	0	0	0	0	0	F155	10.1021/ja801602q	2008	direct	YIE+GEL+NMR	TAG	UA73_OMeY	OMeY
93	4z49	0	B	2408	HIS	H	13	5	18	H	-	0.38587	H	0	0	0	0	0	0	0	1	0	0	0	0	0	0	0	0	0	0	0	0	0	0	0	0	0	0	0	0	H188	10.1021/ja801602q	2008	direct	YIE+GEL+NMR	TAG	UA73_OMeY	OMeY
94	4z49	0	B	2450	THR	T	8	12	20	T	S	0.570423	T	0	0	0	0	0	0	0	0	0	0.02	0.01	0.05	0	0	0	0	0	0.92	0	0	0	0	0	0	0	0	0	0.506083	T230	10.1021/ja801602q	2008	direct	YIE+GEL+NMR	TAG	UA73_OMeY	OMeY
95	4z49	0	B	2454	TYR	Y	20	10	30	Y	S	0.324324	Y	0	0	0	0	0	0	0	0	0	0	0	0	0.01	0	0.05	0	0	0	0	0	0	0.94	0	0	0	0	0	0.366446	Y234	10.1021/ja801602q	2008	direct	YIE+GEL+NMR	TAG	UA73_OMeY	OMeY
96	4z49	0	B	2222	LEU	L	13	11	24	L	-	0.408537	L	0	0	0	0	0	0	0	0	0	0	1	0	0	0	0	0	0	0	0	0	0	0	0	0	0	0	0	0	L2	10.1021/ja801602q	2008	direct	YIE+GEL+NMR	TAG	UB54_OCF3Y	OCF3Y
97	4z49	0	B	2255	THR	T	7	25	32	T	G	0.598592	T	0.15	0	0	0	0	0	0	0	0	0	0	0	0	0	0	0	0	0.8	0	0.05	0	0	0	0	0	0	0	0.884184	T35	10.1021/ja801602q	2008	direct	YIE+GEL+NMR	TAG	UB54_OCF3Y	OCF3Y
98	4z49	0	B	2307	TYR	Y	22	25	47	Y	E	0.027027	Y	0	0	0	0	0	0	0	0	0	0	0	0	0	0	0	0	0	0	0	0	0	1	0	0	0	0	0	0	Y87	10.1021/ja801602q	2008	direct	YIE+GEL+NMR	TAG	UB54_OCF3Y	OCF3Y
99	4z49	0	B	2343	TYR	Y	26	16	42	Y	H	0.027027	Y	0	0	0	0	0	0.05	0	0	0	0	0	0	0	0	0	0	0	0	0	0	0	0.95	0	0	0	0	0	0.286397	Y123	10.1021/ja801602q	2008	direct	YIE+GEL+NMR	TAG	UB54_OCF3Y	OCF3Y
100	4z49	0	B	2347	TYR	Y	16	14	30	Y	H	0.117117	Y	0	0	0	0	0	0	0	0	0	0	0	0	0	0	0	0	0	0	0	0	0	1	0	0	0	0	0	0	Y127	10.1021/ja801602q	2008	direct	YIE+GEL+NMR	TAG	UB54_OCF3Y	OCF3Y
101	4z49	0	B	2351	TYR	Y	19	10	29	Y	H	0.117117	Y	0	0	0	0	0	0	0	0	0	0	0	0	0	0	0	0	0	0	0	0.01	0	0.99	0	0	0	0	0	0.0807931	Y131	10.1021/ja801602q	2008	direct	YIE+GEL+NMR	TAG	UB54_OCF3Y	OCF3Y
102	4z49	0	B	2373	GLN	Q	12	14	26	Q	H	0.257576	Q	0	0	0	0	0	0	0	0	0	0.08	0	0	0	0	0.91	0.01	0	0	0	0	0	0	0	0	0	0	0	0.481763	Q153	10.1021/ja801602q	2008	direct	YIE+GEL+NMR	TAG	UB54_OCF3Y	OCF3Y
103	4z49	0	B	2375	PHE	F	21	7	28	F	T	0.0761421	F	0	0	0	0	0	1	0	0	0	0	0	0	0	0	0	0	0	0	0	0	0	0	0	0	0	0	0	0	F155	10.1021/ja801602q	2008	direct	YIE+GEL+NMR	TAG	UB54_OCF3Y	OCF3Y
104	4z49	0	B	2408	HIS	H	13	5	18	H	-	0.38587	H	0	0	0	0	0	0	0	1	0	0	0	0	0	0	0	0	0	0	0	0	0	0	0	0	0	0	0	0	H188	10.1021/ja801602q	2008	direct	YIE+GEL+NMR	TAG	UB54_OCF3Y	OCF3Y
105	4z49	0	B	2450	THR	T	8	12	20	T	S	0.570423	T	0	0	0	0	0	0	0	0	0	0.02	0.01	0.05	0	0	0	0	0	0.92	0	0	0	0	0	0	0	0	0	0.506083	T230	10.1021/ja801602q	2008	direct	YIE+GEL+NMR	TAG	UB54_OCF3Y	OCF3Y
106	4z49	0	B	2454	TYR	Y	20	10	30	Y	S	0.324324	Y	0	0	0	0	0	0	0	0	0	0	0	0	0.01	0	0.05	0	0	0	0	0	0	0.94	0	0	0	0	0	0.366446	Y234	10.1021/ja801602q	2008	direct	YIE+GEL+NMR	TAG	UB54_OCF3Y	OCF3Y
107	4z49	0	B	2222	LEU	L	13	11	24	L	-	0.408537	L	0	0	0	0	0	0	0	0	0	0	1	0	0	0	0	0	0	0	0	0	0	0	0	0	0	0	0	0	L2	10.1021/ja801602q	2008	direct	YIE+GEL+NMR	TAG	UB00_NBY	NBY
108	4z49	0	B	2255	THR	T	7	25	32	T	G	0.598592	T	0.15	0	0	0	0	0	0	0	0	0	0	0	0	0	0	0	0	0.8	0	0.05	0	0	0	0	0	0	0	0.884184	T35	10.1021/ja801602q	2008	direct	YIE+GEL+NMR	TAG	UB00_NBY	NBY
109	4z49	0	B	2307	TYR	Y	22	25	47	Y	E	0.027027	Y	0	0	0	0	0	0	0	0	0	0	0	0	0	0	0	0	0	0	0	0	0	1	0	0	0	0	0	0	Y87	10.1021/ja801602q	2008	direct	YIE+GEL+NMR	TAG	UB00_NBY	NBY
110	4z49	0	B	2343	TYR	Y	26	16	42	Y	H	0.027027	Y	0	0	0	0	0	0.05	0	0	0	0	0	0	0	0	0	0	0	0	0	0	0	0.95	0	0	0	0	0	0.286397	Y123	10.1021/ja801602q	2008	direct	YIE+GEL+NMR	TAG	UB00_NBY	NBY
111	4z49	0	B	2347	TYR	Y	16	14	30	Y	H	0.117117	Y	0	0	0	0	0	0	0	0	0	0	0	0	0	0	0	0	0	0	0	0	0	1	0	0	0	0	0	0	Y127	10.1021/ja801602q	2008	direct	YIE+GEL+NMR	TAG	UB00_NBY	NBY
112	4z49	0	B	2351	TYR	Y	19	10	29	Y	H	0.117117	Y	0	0	0	0	0	0	0	0	0	0	0	0	0	0	0	0	0	0	0	0.01	0	0.99	0	0	0	0	0	0.0807931	Y131	10.1021/ja801602q	2008	direct	YIE+GEL+NMR	TAG	UB00_NBY	NBY
113	4z49	0	B	2373	GLN	Q	12	14	26	Q	H	0.257576	Q	0	0	0	0	0	0	0	0	0	0.08	0	0	0	0	0.91	0.01	0	0	0	0	0	0	0	0	0	0	0	0.481763	Q153	10.1021/ja801602q	2008	direct	YIE+GEL+NMR	TAG	UB00_NBY	NBY
114	4z49	0	B	2375	PHE	F	21	7	28	F	T	0.0761421	F	0	0	0	0	0	1	0	0	0	0	0	0	0	0	0	0	0	0	0	0	0	0	0	0	0	0	0	0	F155	10.1021/ja801602q	2008	direct	YIE+GEL+NMR	TAG	UB00_NBY	NBY
115	4z49	0	B	2408	HIS	H	13	5	18	H	-	0.38587	H	0	0	0	0	0	0	0	1	0	0	0	0	0	0	0	0	0	0	0	0	0	0	0	0	0	0	0	0	H188	10.1021/ja801602q	2008	direct	YIE+GEL+NMR	TAG	UB00_NBY	NBY
116	4z49	0	B	2450	THR	T	8	12	20	T	S	0.570423	T	0	0	0	0	0	0	0	0	0	0.02	0.01	0.05	0	0	0	0	0	0.92	0	0	0	0	0	0	0	0	0	0.506083	T230	10.1021/ja801602q	2008	direct	YIE+GEL+NMR	TAG	UB00_NBY	NBY
117	4z49	0	B	2454	TYR	Y	20	10	30	Y	S	0.324324	Y	0	0	0	0	0	0	0	0	0	0	0	0	0.01	0	0.05	0	0	0	0	0	0	0.94	0	0	0	0	0	0.366446	Y234	10.1021/ja801602q	2008	direct	YIE+GEL+NMR	TAG	UB00_NBY	NBY
118	2tnf	0	A	87	TYR	Y	9	4	13	Y	T	0.855856	Y	0	0	0	0	0	0	0	0	0	0	0	0	0	0	0	0	0	0	0	0	0	1	0	0	0	0	0	0	Y86	10.1073/pnas.0804157105	2008	direct	MS+GEL+FUN	TAG	UA31_pNTF	pNTF
119	1lci	0	A	70	TYR	Y	19	5	24	Y	H	0.301802	Y	0	0	0	0	0	0	0	0	0	0	0	0	0	0	0	0	0	0	0	0	0	1	0	0	0	0	0	0	Y70	10.1074/jbc.M707355200	2008	direct	GEL+FUN+OPT	TAG	UA23_pAcF	pAcF
120	1lci	0	A	70	TYR	Y	19	5	24	Y	H	0.301802	Y	0	0	0	0	0	0	0	0	0	0	0	0	0	0	0	0	0	0	0	0	0	1	0	0	0	0	0	0	Y70	10.1074/jbc.M707355200	2008	direct	GEL+FUN+OPT	TAG	UA42_pBpF	pBpF
121	4mbs	0	A	28	ILE	I	12	12	24	I	H	0.177515	I	0	0	0	0	0	0	0	0	1	0	0	0	0	0	0	0	0	0	0	0	0	0	0	0	0	0	0	0	I30	10.1074/jbc.M707355200	2008	direct	GEL+FUN+OPT	TAG	UA23_pAcF	pAcF
122	4mbs	0	A	96	PHE	F	16	8	24	F	S	0.350254	F	0	0	0	0	0	0.99	0	0	0	0	0	0	0	0	0	0	0.01	0	0	0	0	0	0	0	0	0	0	0.0807931	F98	10.1074/jbc.M707355200	2008	direct	GEL+FUN+OPT	TAG	UA23_pAcF	pAcF
123	4mbs	0	A	260	PHE	F	10	15	25	F	T	0.228426	F	0	0	0	0	0	1	0	0	0	0	0	0	0	0	0	0	0	0	0	0	0	0	0	0	0	0	0	0	F313	10.1074/jbc.M707355200	2008	direct	GEL+FUN+OPT	TAG	UA23_pAcF	pAcF
124	4mbs	0	A	96	PHE	F	16	8	24	F	S	0.350254	F	0	0	0	0	0	0.99	0	0	0	0	0	0	0	0	0	0	0.01	0	0	0	0	0	0	0	0	0	0	0.0807931	F98	10.1074/jbc.M707355200	2008	direct	GEL+FUN+OPT	TAG	UA42_pBpF	pBpF
125	4mbs	0	A	260	PHE	F	10	15	25	F	T	0.228426	F	0	0	0	0	0	1	0	0	0	0	0	0	0	0	0	0	0	0	0	0	0	0	0	0	0	0	0	0	F313	10.1074/jbc.M707355200	2008	direct	GEL+FUN+OPT	TAG	UA42_pBpF	pBpF
126	4mbs	0	A	28	ILE	I	12	12	24	I	H	0.177515	I	0	0	0	0	0	0	0	0	1	0	0	0	0	0	0	0	0	0	0	0	0	0	0	0	0	0	0	0	I30	10.1074/jbc.M707355200	2008	direct	GEL+FUN+OPT	TAG	UA42_pBpF	pBpF
127	7mt9	0	R	29	TYR	Y	5	20	25	Y	-	0.540541	Y	0	0	0	0	0	0	0	0	0	0	0	0	0	0	0	0	0	0	0	0	0	1	0	0	0	0	0	0	Y29	10.1074/jbc.M707355200	2008	direct	GEL+FUN+OPT	TAG	UA23_pAcF	pAcF
128	7mt9	0	R	102	TYR	Y	12	25	37	Y	S	0.279279	Y	0	0	0	0	0	0	0	0	0	0	0	0	0	0	0	0	0	0	0	0	0	1	0	0	0	0	0	0	Y102	10.1074/jbc.M707355200	2008	direct	GEL+FUN+OPT	TAG	UA23_pAcF	pAcF
129	7mt9	0	R	274	TYR	Y	10	12	22	Y	H	0.468468	Y	0	0	0	0	0	0	0	0	0	0	0	0	0	0	0	0	0	0	0	0	0	1	0	0	0	0	0	0	Y274	10.1074/jbc.M707355200	2008	direct	GEL+FUN+OPT	TAG	UA23_pAcF	pAcF
130	3cla	0	A	113	ASP	D	4	14	18	D	S	0.503067	D	0	0	0	0.98	0	0	0	0	0	0	0	0	0	0	0	0.01	0	0	0	0	0	0.01	0	0	0	0	0	0.161441	D107	10.1110/ps.034587.108	2008	indirect	FUN	TAG	UA47_pAzF	pAzF
131	3jae	0	A	79	PHE	F	18	18	36	F	E	0.0101523	F	0	0	0	0	0	0.529101	0	0	0	0	0	0	0	0	0	0	0	0	0	0	0	0	0	0	0	0	0.470899	0.997555	F55	10.1523/JNEUROSCI.2540-08.2008	2008	other	FUN+DCA	TAG	UA68_F1F	F1F
132	3jae	0	A	175	PHE	F	20	22	42	F	S	0.0304569	F	0	0	0	0	0	0.529101	0	0	0	0	0	0	0	0	0	0	0	0	0	0	0	0	0	0	0	0	0.470899	0.997555	F151	10.1523/JNEUROSCI.2540-08.2008	2008	other	FUN+DCA	TAG	UA68_F1F	F1F
133	3jae	0	A	223	PHE	F	16	16	32	F	E	0.0203046	F	0	0	0	0	0	0.529101	0	0	0	0	0	0	0	0	0	0	0	0	0	0	0	0	0	0	0	0	0.470899	0.997555	F199	10.1523/JNEUROSCI.2540-08.2008	2008	other	FUN+DCA	TAG	UA68_F1F	F1F
134	3jae	0	A	79	PHE	F	18	18	36	F	E	0.0101523	F	0	0	0	0	0	0.529101	0	0	0	0	0	0	0	0	0	0	0	0	0	0	0	0	0	0	0	0	0.470899	0.997555	F55	10.1523/JNEUROSCI.2540-08.2008	2008	other	FUN+DCA	TAG	UA69_F2F	F2F
135	3jae	0	A	175	PHE	F	20	22	42	F	S	0.0304569	F	0	0	0	0	0	0.529101	0	0	0	0	0	0	0	0	0	0	0	0	0	0	0	0	0	0	0	0	0.470899	0.997555	F151	10.1523/JNEUROSCI.2540-08.2008	2008	other	FUN+DCA	TAG	UA69_F2F	F2F
136	3jae	0	A	223	PHE	F	16	16	32	F	E	0.0203046	F	0	0	0	0	0	0.529101	0	0	0	0	0	0	0	0	0	0	0	0	0	0	0	0	0	0	0	0	0.470899	0.997555	F199	10.1523/JNEUROSCI.2540-08.2008	2008	other	FUN+DCA	TAG	UA69_F2F	F2F
137	3jae	0	A	79	PHE	F	18	18	36	F	E	0.0101523	F	0	0	0	0	0	0.529101	0	0	0	0	0	0	0	0	0	0	0	0	0	0	0	0	0	0	0	0	0.470899	0.997555	F55	10.1523/JNEUROSCI.2540-08.2008	2008	other	FUN+DCA	TAG	UA70_F3F	F3F
138	3jae	0	A	175	PHE	F	20	22	42	F	S	0.0304569	F	0	0	0	0	0	0.529101	0	0	0	0	0	0	0	0	0	0	0	0	0	0	0	0	0	0	0	0	0.470899	0.997555	F151	10.1523/JNEUROSCI.2540-08.2008	2008	other	FUN+DCA	TAG	UA70_F3F	F3F
139	3jae	0	A	223	PHE	F	16	16	32	F	E	0.0203046	F	0	0	0	0	0	0.529101	0	0	0	0	0	0	0	0	0	0	0	0	0	0	0	0	0	0	0	0	0.470899	0.997555	F199	10.1523/JNEUROSCI.2540-08.2008	2008	other	FUN+DCA	TAG	UA70_F3F	F3F
140	3jae	0	A	79	PHE	F	18	18	36	F	E	0.0101523	F	0	0	0	0	0	0.529101	0	0	0	0	0	0	0	0	0	0	0	0	0	0	0	0	0	0	0	0	0.470899	0.997555	F55	10.1523/JNEUROSCI.2540-08.2008	2008	other	FUN+DCA	TAG	UA30_pCNF	pCNF
141	3jae	0	A	175	PHE	F	20	22	42	F	S	0.0304569	F	0	0	0	0	0	0.529101	0	0	0	0	0	0	0	0	0	0	0	0	0	0	0	0	0	0	0	0	0.470899	0.997555	F151	10.1523/JNEUROSCI.2540-08.2008	2008	other	FUN+DCA	TAG	UA30_pCNF	pCNF
142	3jae	0	A	223	PHE	F	16	16	32	F	E	0.0203046	F	0	0	0	0	0	0.529101	0	0	0	0	0	0	0	0	0	0	0	0	0	0	0	0	0	0	0	0	0.470899	0.997555	F199	10.1523/JNEUROSCI.2540-08.2008	2008	other	FUN+DCA	TAG	UA30_pCNF	pCNF
143	3jae	0	A	223	PHE	F	16	16	32	F	E	0.0203046	F	0	0	0	0	0	0.529101	0	0	0	0	0	0	0	0	0	0	0	0	0	0	0	0	0	0	0	0	0.470899	0.997555	F199	10.1523/JNEUROSCI.2540-08.2008	2008	other	FUN+DCA	TAG	UA71_pMeF	pMeF
144	3jae	0	A	223	PHE	F	16	16	32	F	E	0.0203046	F	0	0	0	0	0	0.529101	0	0	0	0	0	0	0	0	0	0	0	0	0	0	0	0	0	0	0	0	0.470899	0.997555	F199	10.1523/JNEUROSCI.2540-08.2008	2008	other	FUN+DCA	TAG	UA73_OMeY	OMeY
145	1rbp	0	A	36	PHE	F	12	15	27	F	-	0.13198	F	0	0	0	0	0	1	0	0	0	0	0	0	0	0	0	0	0	0	0	0	0	0	0	0	0	0	0	0	F36	10.1002/anie.200900683	2009	direct	GEL	TAG	UB52_CycK	CycK
146	1gfl	0	A	149	ASN	N	13	22	35	N	E	0.152866	N	0	0	0	0	0	0	0	0	0	0	0	0	1	0	0	0	0	0	0	0	0	0	0	0	0	0	0	0	N149	10.1002/anie.200900683	2009	direct	MS+GEL	TAG	UB53_ONBK	ONBK
147	2y0g	0	A	37	ALA	A	20	14	34	A	G	0.0566038	A	1	0	0	0	0	0	0	0	0	0	0	0	0	0	0	0	0	0	0	0	0	0	0	0	0	0	0	0	A51	10.1002/anie.200900683	2009	direct	MS+OPT	TAG	UB53_ONBK	ONBK
148	1l63	0	A	153	PHE	F	26	17	43	F	H	0.0101523	F	0	0	0	0	0	0.99	0	0	0	0	0.01	0	0	0	0	0	0	0	0	0	0	0	0	0	0	0	0	0.0807931	F153	10.1021/bi900426d	2009	direct	MS+GEL+OPT	TAG	UA30_pCNF	pCNF
149	1l63	0	A	153	PHE	F	26	17	43	F	H	0.0101523	F	0	0	0	0	0	0.99	0	0	0	0	0.01	0	0	0	0	0	0	0	0	0	0	0	0	0	0	0	0	0.0807931	F153	10.1021/bi900426d	2009	direct	MS+GEL+OPT	TAG	UB40_pETF	pETF
150	2b3p	0	A	151	TYR	Y	5	22	27	Y	E	0.630631	Y	0	0	0	0	0	0	0	0	0	0	0	0	0	0	0	0	0	0	0	0	0	0.99	0	0.01	0	0	0	0.0807931	Y151	10.1039/b904032c	2009	direct	YIE+OPT	TAG	UA42_pBpF	pBpF
151	2b3p	0	A	151	TYR	Y	5	22	27	Y	E	0.630631	Y	0	0	0	0	0	0	0	0	0	0	0	0	0	0	0	0	0	0	0	0	0	0.99	0	0.01	0	0	0	0.0807931	Y151	10.1039/b904032c	2009	direct	YIE+OPT	TAG	UB51_NapA	NapA
152	1gfl	0	A	39	TYR	Y	16	14	30	Y	T	0.225225	Y	0	0	0	0	0	0	0	0	0	0	0	0	0	0	0	0	0	0	0	0	0	1	0	0	0	0	0	0	Y39	10.1039/b904228h	2009	direct	OPT	TAG	UA42_pBpF	pBpF
153	1gfl	0	A	39	TYR	Y	16	14	30	Y	T	0.225225	Y	0	0	0	0	0	0	0	0	0	0	0	0	0	0	0	0	0	0	0	0	0	1	0	0	0	0	0	0	Y39	10.1039/b904228h	2009	direct	OPT	TAG	UA47_pAzF	pAzF
154	1gfl	0	A	39	TYR	Y	16	14	30	Y	T	0.225225	Y	0	0	0	0	0	0	0	0	0	0	0	0	0	0	0	0	0	0	0	0	0	1	0	0	0	0	0	0	Y39	10.1039/b904228h	2009	direct	OPT	TAG	UA73_OMeY	OMeY
155	1gfl	0	A	39	TYR	Y	16	14	30	Y	T	0.225225	Y	0	0	0	0	0	0	0	0	0	0	0	0	0	0	0	0	0	0	0	0	0	1	0	0	0	0	0	0	Y39	10.1039/b904228h	2009	direct	OPT	TAG	UA41_pPaF	pPaF
156	1a0f	0	A	87	ASN	N	5	17	22	N	T	0.630573	N	0	0	0	0	0	0	0	0	0	0	0	0	1	0	0	0	0	0	0	0	0	0	0	0	0	0	0	0	N87	10.1039/b904228h	2009	direct	GEL	TAG	UA47_pAzF	pAzF
157	1a0f	0	A	92	TYR	Y	21	15	36	Y	H	0	Y	0	0	0	0	0	0	0	0	0	0	0	0	0	0	0	0	0	0	0	0	0	1	0	0	0	0	0	0	Y92	10.1039/b904228h	2009	direct	GEL	TAG	UA47_pAzF	pAzF
158	1a0f	0	A	125	VAL	V	20	11	31	V	H	0.0492958	V	0	0	0	0	0	0	0	0	0.01	0	0	0	0	0	0	0	0	0	0	0.99	0	0	0	0	0	0	0	0.0807931	V125	10.1039/b904228h	2009	direct	GEL	TAG	UA47_pAzF	pAzF
159	2tnf	0	A	11	LYS	K	13	10	23	K	S	0.487805	K	0	0	0	0	0.01	0	0	0	0	0.86	0	0	0	0	0	0	0	0	0	0	0	0	0	0	0	0	0.13	0.636211	K11	10.1073/pnas.0900507106	2009	direct	MS+GEL+FUN	TAG	UA31_pNTF	pNTF
160	2tnf	0	A	21	GLN	Q	2	15	17	Q	S	0.737374	Q	0	0	0	0	0.14	0	0	0	0	0	0	0	0	0	0.84	0.02	0	0	0	0	0	0	0	0	0	0	0	0.72128	Q21	10.1073/pnas.0900507106	2009	direct	MS+GEL+FUN	TAG	UA31_pNTF	pNTF
161	2tnf	0	A	42	ASP	D	11	21	32	D	E	0.509202	D	0	0	0	0.56	0.31	0	0.03	0	0	0	0	0	0.01	0	0.03	0	0.06	0	0	0	0	0	0	0	0	0	0	1.60574	D42	10.1073/pnas.0900507106	2009	direct	MS+GEL+FUN	TAG	UA31_pNTF	pNTF
162	2tnf	0	A	49	VAL	V	10	28	38	V	E	0.176056	V	0	0	0	0	0	0	0	0	0.04	0.02	0	0	0	0	0	0	0	0	0	0.94	0	0	0	0	0	0	0	0.382543	V49	10.1073/pnas.0900507106	2009	direct	MS+GEL+FUN	TAG	UA31_pNTF	pNTF
163	2tnf	0	A	87	TYR	Y	9	4	13	Y	T	0.855856	Y	0	0	0	0	0	0	0	0	0	0	0	0	0	0	0	0	0	0	0	0	0	1	0	0	0	0	0	0	Y86	10.1073/pnas.0900507106	2009	direct	MS+GEL+FUN	TAG	UA31_pNTF	pNTF
164	2tnf	0	A	19	ASN	N	10	19	29	N	-	0.0828025	N	0	0	0	0.02	0	0	0	0	0	0.08	0	0	0.9	0	0	0	0	0	0	0	0	0	0	0	0	0	0	0.541188	N19	10.1073/pnas.0900507106	2009	direct	MS+GEL+FUN	TAG	UA31_pNTF	pNTF
165	1rbp	0	A	25	TYR	Y	14	22	36	Y	E	0.297297	Y	0	0	0	0	0	0	0	0	0	0	0	0	0	0	0	0	0	0	0	0	0	1	0	0	0	0	0	0	Y25	10.1073/pnas.0900507106	2009	direct	MS+GEL+FUN	TAG	UA31_pNTF	pNTF
166	1rbp	0	A	90	TYR	Y	18	10	28	Y	E	0.126126	Y	0	0	0	0	0	0	0	0	0	0	0	0	0	0	0	0	0	0	0	0	0	1	0	0	0	0	0	0	Y90	10.1073/pnas.0900507106	2009	direct	MS+GEL	TAG	UA31_pNTF	pNTF
167	1gfl	0	A	182	TYR	Y	7	24	31	Y	E	0.472973	Y	0	0	0	0	0	0	0	0	0	0	0	0	0	0	0	0	0	0	0	0	0	1	0	0	0	0	0	0	Y182	10.1002/cbic.201000436	2010	direct	GEL+OPT	TAG	UA03_DansylA	DansylA
168	1xck	0	A	129	GLU	E	6	18	24	E	H	0.541237	E	0	0	0	0	1	0	0	0	0	0	0	0	0	0	0	0	0	0	0	0	0	0	0	0	0	0	0	0	E128	10.1016/j.jmb.2009.10.030	2010	direct	GEL+OPT	TAG	UA23_pAcF	pAcF
169	1gfl	0	A	3	LYS	K	6	16	22	K	T	0.785366	K	0	0	0	0	0	0	0	0	0	1	0	0	0	0	0	0	0	0	0	0	0	0	0	0	0	0	0	0	K3	10.1016/j.jmb.2009.10.030	2010	direct	OPT	TAG	UA47_pAzF	pAzF
170	1gfl	0	A	133	ASP	D	0	14	14	D	T	0.742331	D	0	0	0	1	0	0	0	0	0	0	0	0	0	0	0	0	0	0	0	0	0	0	0	0	0	0	0	0	D133	10.1016/j.jmb.2009.10.030	2010	direct	OPT	TAG	UA47_pAzF	pAzF
171	1gfl	0	A	151	TYR	Y	6	22	28	Y	E	0.518018	Y	0	0	0	0	0	0	0	0	0	0	0	0	0	0	0	0	0	0	0	0	0	1	0	0	0	0	0	0	Y151	10.1016/j.jmb.2009.10.030	2010	direct	OPT	TAG	UA47_pAzF	pAzF
172	1gfl	0	A	3	LYS	K	6	16	22	K	T	0.785366	K	0	0	0	0	0	0	0	0	0	1	0	0	0	0	0	0	0	0	0	0	0	0	0	0	0	0	0	0	K3	10.1016/j.jmb.2009.10.030	2010	direct	OPT	TAG	UA02_CouAA	CouAA
173	1gfl	0	A	133	ASP	D	0	14	14	D	T	0.742331	D	0	0	0	1	0	0	0	0	0	0	0	0	0	0	0	0	0	0	0	0	0	0	0	0	0	0	0	0	D133	10.1016/j.jmb.2009.10.030	2010	direct	OPT	TAG	UA02_CouAA	CouAA
174	1gfl	0	A	151	TYR	Y	6	22	28	Y	E	0.518018	Y	0	0	0	0	0	0	0	0	0	0	0	0	0	0	0	0	0	0	0	0	0	1	0	0	0	0	0	0	Y151	10.1016/j.jmb.2009.10.030	2010	direct	OPT	TAG	UA02_CouAA	CouAA
175	1gfl	0	A	3	LYS	K	6	16	22	K	T	0.785366	K	0	0	0	0	0	0	0	0	0	1	0	0	0	0	0	0	0	0	0	0	0	0	0	0	0	0	0	0	K3	10.1016/j.jmb.2009.10.030	2010	direct	OPT	TAG	UA41_pPaF	pPaF
176	1gfl	0	A	133	ASP	D	0	14	14	D	T	0.742331	D	0	0	0	1	0	0	0	0	0	0	0	0	0	0	0	0	0	0	0	0	0	0	0	0	0	0	0	0	D133	10.1016/j.jmb.2009.10.030	2010	direct	OPT	TAG	UA41_pPaF	pPaF
177	1gfl	0	A	151	TYR	Y	6	22	28	Y	E	0.518018	Y	0	0	0	0	0	0	0	0	0	0	0	0	0	0	0	0	0	0	0	0	0	1	0	0	0	0	0	0	Y151	10.1016/j.jmb.2009.10.030	2010	direct	OPT	TAG	UA41_pPaF	pPaF
178	1gfl	0	A	3	LYS	K	6	16	22	K	T	0.785366	K	0	0	0	0	0	0	0	0	0	1	0	0	0	0	0	0	0	0	0	0	0	0	0	0	0	0	0	0	K3	10.1016/j.jmb.2009.10.030	2010	direct	OPT	TAG	UB45_PLA	PLA
179	1gfl	0	A	133	ASP	D	0	14	14	D	T	0.742331	D	0	0	0	1	0	0	0	0	0	0	0	0	0	0	0	0	0	0	0	0	0	0	0	0	0	0	0	0	D133	10.1016/j.jmb.2009.10.030	2010	direct	OPT	TAG	UB45_PLA	PLA
180	1gfl	0	A	151	TYR	Y	6	22	28	Y	E	0.518018	Y	0	0	0	0	0	0	0	0	0	0	0	0	0	0	0	0	0	0	0	0	0	1	0	0	0	0	0	0	Y151	10.1016/j.jmb.2009.10.030	2010	direct	OPT	TAG	UB45_PLA	PLA
181	1gfl	0	A	3	LYS	K	6	16	22	K	T	0.785366	K	0	0	0	0	0	0	0	0	0	1	0	0	0	0	0	0	0	0	0	0	0	0	0	0	0	0	0	0	K3	10.1016/j.jmb.2009.10.030	2010	direct	OPT	TAG	UA65_iodoF	iodoF
182	1gfl	0	A	133	ASP	D	0	14	14	D	T	0.742331	D	0	0	0	1	0	0	0	0	0	0	0	0	0	0	0	0	0	0	0	0	0	0	0	0	0	0	0	0	D133	10.1016/j.jmb.2009.10.030	2010	direct	OPT	TAG	UA65_iodoF	iodoF
183	1gfl	0	A	151	TYR	Y	6	22	28	Y	E	0.518018	Y	0	0	0	0	0	0	0	0	0	0	0	0	0	0	0	0	0	0	0	0	0	1	0	0	0	0	0	0	Y151	10.1016/j.jmb.2009.10.030	2010	direct	OPT	TAG	UA65_iodoF	iodoF
184	1gfl	0	A	3	LYS	K	6	16	22	K	T	0.785366	K	0	0	0	0	0	0	0	0	0	1	0	0	0	0	0	0	0	0	0	0	0	0	0	0	0	0	0	0	K3	10.1016/j.jmb.2009.10.030	2010	direct	OPT	TAG	UB32_pCmF	pCmF
185	1gfl	0	A	133	ASP	D	0	14	14	D	T	0.742331	D	0	0	0	1	0	0	0	0	0	0	0	0	0	0	0	0	0	0	0	0	0	0	0	0	0	0	0	0	D133	10.1016/j.jmb.2009.10.030	2010	direct	OPT	TAG	UB32_pCmF	pCmF
186	1gfl	0	A	151	TYR	Y	6	22	28	Y	E	0.518018	Y	0	0	0	0	0	0	0	0	0	0	0	0	0	0	0	0	0	0	0	0	0	1	0	0	0	0	0	0	Y151	10.1016/j.jmb.2009.10.030	2010	direct	OPT	TAG	UB32_pCmF	pCmF
187	1gfl	0	A	3	LYS	K	6	16	22	K	T	0.785366	K	0	0	0	0	0	0	0	0	0	1	0	0	0	0	0	0	0	0	0	0	0	0	0	0	0	0	0	0	K3	10.1016/j.jmb.2009.10.030	2010	direct	OPT	TAG	UB51_NapA	NapA
188	1gfl	0	A	133	ASP	D	0	14	14	D	T	0.742331	D	0	0	0	1	0	0	0	0	0	0	0	0	0	0	0	0	0	0	0	0	0	0	0	0	0	0	0	0	D133	10.1016/j.jmb.2009.10.030	2010	direct	OPT	TAG	UB51_NapA	NapA
189	1gfl	0	A	151	TYR	Y	6	22	28	Y	E	0.518018	Y	0	0	0	0	0	0	0	0	0	0	0	0	0	0	0	0	0	0	0	0	0	1	0	0	0	0	0	0	Y151	10.1016/j.jmb.2009.10.030	2010	direct	OPT	TAG	UB51_NapA	NapA
190	1gfl	0	A	3	LYS	K	6	16	22	K	T	0.785366	K	0	0	0	0	0	0	0	0	0	1	0	0	0	0	0	0	0	0	0	0	0	0	0	0	0	0	0	0	K3	10.1016/j.jmb.2009.10.030	2010	direct	OPT	TAG	UB46_pBoF	pBoF
191	1gfl	0	A	133	ASP	D	0	14	14	D	T	0.742331	D	0	0	0	1	0	0	0	0	0	0	0	0	0	0	0	0	0	0	0	0	0	0	0	0	0	0	0	0	D133	10.1016/j.jmb.2009.10.030	2010	direct	OPT	TAG	UB46_pBoF	pBoF
192	1gfl	0	A	151	TYR	Y	6	22	28	Y	E	0.518018	Y	0	0	0	0	0	0	0	0	0	0	0	0	0	0	0	0	0	0	0	0	0	1	0	0	0	0	0	0	Y151	10.1016/j.jmb.2009.10.030	2010	direct	OPT	TAG	UB46_pBoF	pBoF
193	1gfl	0	A	3	LYS	K	6	16	22	K	T	0.785366	K	0	0	0	0	0	0	0	0	0	1	0	0	0	0	0	0	0	0	0	0	0	0	0	0	0	0	0	0	K3	10.1016/j.jmb.2009.10.030	2010	direct	OPT	TAG	UA34_BPA	BPA
194	1gfl	0	A	133	ASP	D	0	14	14	D	T	0.742331	D	0	0	0	1	0	0	0	0	0	0	0	0	0	0	0	0	0	0	0	0	0	0	0	0	0	0	0	0	D133	10.1016/j.jmb.2009.10.030	2010	direct	OPT	TAG	UA34_BPA	BPA
195	1gfl	0	A	151	TYR	Y	6	22	28	Y	E	0.518018	Y	0	0	0	0	0	0	0	0	0	0	0	0	0	0	0	0	0	0	0	0	0	1	0	0	0	0	0	0	Y151	10.1016/j.jmb.2009.10.030	2010	direct	OPT	TAG	UA34_BPA	BPA
196	1gfl	0	A	3	LYS	K	6	16	22	K	T	0.785366	K	0	0	0	0	0	0	0	0	0	1	0	0	0	0	0	0	0	0	0	0	0	0	0	0	0	0	0	0	K3	10.1016/j.jmb.2009.10.030	2010	direct	OPT	TAG	UA23_pAcF	pAcF
197	1gfl	0	A	133	ASP	D	0	14	14	D	T	0.742331	D	0	0	0	1	0	0	0	0	0	0	0	0	0	0	0	0	0	0	0	0	0	0	0	0	0	0	0	0	D133	10.1016/j.jmb.2009.10.030	2010	direct	OPT	TAG	UA23_pAcF	pAcF
198	1gfl	0	A	151	TYR	Y	6	22	28	Y	E	0.518018	Y	0	0	0	0	0	0	0	0	0	0	0	0	0	0	0	0	0	0	0	0	0	1	0	0	0	0	0	0	Y151	10.1016/j.jmb.2009.10.030	2010	direct	OPT	TAG	UA23_pAcF	pAcF
199	4fwx	0	A	106	PHE	F	17	13	30	F	H	0.121827	F	0	0	0	0	0	1	0	0	0	0	0	0	0	0	0	0	0	0	0	0	0	0	0	0	0	0	0	0	F106	10.1016/j.jmb.2009.10.030	2010	direct	GEL	TAG	UA02_CouAA	CouAA
200	4fwx	0	A	106	PHE	F	17	13	30	F	H	0.121827	F	0	0	0	0	0	1	0	0	0	0	0	0	0	0	0	0	0	0	0	0	0	0	0	0	0	0	0	0	F106	10.1016/j.jmb.2009.10.030	2010	direct	GEL	TAG	UA41_pPaF	pPaF
201	4fwx	0	A	106	PHE	F	17	13	30	F	H	0.121827	F	0	0	0	0	0	1	0	0	0	0	0	0	0	0	0	0	0	0	0	0	0	0	0	0	0	0	0	0	F106	10.1016/j.jmb.2009.10.030	2010	direct	GEL	TAG	UB51_NapA	NapA
202	4fwx	0	A	106	PHE	F	17	13	30	F	H	0.121827	F	0	0	0	0	0	1	0	0	0	0	0	0	0	0	0	0	0	0	0	0	0	0	0	0	0	0	0	0	F106	10.1016/j.jmb.2009.10.030	2010	direct	GEL	TAG	UB47_oNiF	oNiF
203	4fwx	0	A	106	PHE	F	17	13	30	F	H	0.121827	F	0	0	0	0	0	1	0	0	0	0	0	0	0	0	0	0	0	0	0	0	0	0	0	0	0	0	0	0	F106	10.1016/j.jmb.2009.10.030	2010	direct	GEL	TAG	UA34_BPA	BPA
204	4eig	0	A	10	VAL	V	7	17	24	V	G	0.330986	V	0	0	0	0	0	0	0	0	0	0	0	0	0	0	0	0	0	0	0	1	0	0	0	0	0	0	0	0	V10	10.1021/bc9002844	2010	direct	YIE+GEL	TAG	UA41_pPaF	pPaF
205	2b3p	0	A	216	ASP	D	14	14	28	D	S	0.337423	D	0	0	0	1	0	0	0	0	0	0	0	0	0	0	0	0	0	0	0	0	0	0	0	0	0	0	0	0	D216	10.1021/bc9002844	2010	direct	YIE+GEL	TAG	UA41_pPaF	pPaF
206	4eig	0	A	10	VAL	V	7	17	24	V	G	0.330986	V	0	0	0	0	0	0	0	0	0	0	0	0	0	0	0	0	0	0	0	1	0	0	0	0	0	0	0	0	V10	10.1021/bc9002844	2010	direct	YIE+GEL	TAG	UA47_pAzF	pAzF
207	2b3p	0	A	216	ASP	D	14	14	28	D	S	0.337423	D	0	0	0	1	0	0	0	0	0	0	0	0	0	0	0	0	0	0	0	0	0	0	0	0	0	0	0	0	D216	10.1021/bc9002844	2010	direct	YIE+GEL	TAG	UA47_pAzF	pAzF
208	2b3p	0	A	151	TYR	Y	5	22	27	Y	E	0.630631	Y	0	0	0	0	0	0	0	0	0	0	0	0	0	0	0	0	0	0	0	0	0	0.99	0	0.01	0	0	0	0.0807931	Y151	10.1021/bi901947r	2010	direct	YIE+MS+GEL	TAG	UA51_CF3F	CF3F
209	2b3p	0	A	151	TYR	Y	5	22	27	Y	E	0.630631	Y	0	0	0	0	0	0	0	0	0	0	0	0	0	0	0	0	0	0	0	0	0	0.99	0	0.01	0	0	0	0.0807931	Y151	10.1021/bi901947r	2010	direct	YIE+MS+GEL	TAG	UB49_pmmfF	pmmfF
210	4fwx	0	A	3	SER	S	7	11	18	S	-	0.476923	S	0	0	0	0	0	0	0	0	0	0	0	0	0	0	0	0	1	0	0	0	0	0	0	0	0	0	0	0	S3	10.1021/ja104350y	2010	direct	MS+GEL+OPT	TAG	UB48_pTpa	pTpa
211	1qnm	0	A	34	TYR	Y	21	14	35	Y	H	0.0630631	Y	0.01	0	0	0	0	0.02	0	0.01	0	0	0	0	0.01	0	0	0	0	0	0	0.01	0	0.93	0	0.01	0	0	0	0.542438	Y34	10.1021/ja104609m	2010	direct	MS+GEL	TAG	UA25_AcK	AcK
212	1qnm	0	A	34	TYR	Y	21	14	35	Y	H	0.0630631	Y	0.01	0	0	0	0	0.02	0	0.01	0	0	0	0	0.01	0	0	0	0	0	0	0.01	0	0.93	0	0.01	0	0	0	0.542438	Y34	10.1021/ja104609m	2010	direct	MS+GEL	TAG	UA05_PrK	PrK
213	1qnm	0	A	34	TYR	Y	21	14	35	Y	H	0.0630631	Y	0.01	0	0	0	0	0.02	0	0.01	0	0	0	0	0.01	0	0	0	0	0	0	0.01	0	0.93	0	0.01	0	0	0	0.542438	Y34	10.1021/ja104609m	2010	direct	MS+GEL	TAG	UB50_CF3COK	CF3COK
214	1qnm	0	A	34	TYR	Y	21	14	35	Y	H	0.0630631	Y	0.01	0	0	0	0	0.02	0	0.01	0	0	0	0	0.01	0	0	0	0	0	0	0.01	0	0.93	0	0.01	0	0	0	0.542438	Y34	10.1021/ja104609m	2010	direct	MS+GEL	TAG	UB30_PCK	PCK
215	1qnm	0	A	34	TYR	Y	21	14	35	Y	H	0.0630631	Y	0.01	0	0	0	0	0.02	0	0.01	0	0	0	0	0.01	0	0	0	0	0	0	0.01	0	0.93	0	0.01	0	0	0	0.542438	Y34	10.1021/ja104609m	2010	direct	MS+GEL	TAG	UA60_AbK	AbK
216	1gfl	0	A	151	TYR	Y	6	22	28	Y	E	0.518018	Y	0	0	0	0	0	0	0	0	0	0	0	0	0	0	0	0	0	0	0	0	0	1	0	0	0	0	0	0	Y151	10.1371/journal.pone.0009354	2010	direct	YIE+MS+GEL+OPT	TAG	UA65_iodoF	iodoF
217	1gfl	0	A	151	TYR	Y	6	22	28	Y	E	0.518018	Y	0	0	0	0	0	0	0	0	0	0	0	0	0	0	0	0	0	0	0	0	0	1	0	0	0	0	0	0	Y151	10.1371/journal.pone.0009354	2010	direct	MS+GEL+OPT	TAG	UA42_pBpF	pBpF
218	1gfl	0	A	151	TYR	Y	6	22	28	Y	E	0.518018	Y	0	0	0	0	0	0	0	0	0	0	0	0	0	0	0	0	0	0	0	0	0	1	0	0	0	0	0	0	Y151	10.1371/journal.pone.0009354	2010	direct	MS+GEL+OPT	TAG	UA47_pAzF	pAzF
219	1gfl	0	A	151	TYR	Y	6	22	28	Y	E	0.518018	Y	0	0	0	0	0	0	0	0	0	0	0	0	0	0	0	0	0	0	0	0	0	1	0	0	0	0	0	0	Y151	10.1371/journal.pone.0009354	2010	direct	MS+GEL+OPT	TAG	UB46_pBoF	pBoF
220	1gfl	0	A	151	TYR	Y	6	22	28	Y	E	0.518018	Y	0	0	0	0	0	0	0	0	0	0	0	0	0	0	0	0	0	0	0	0	0	1	0	0	0	0	0	0	Y151	10.1371/journal.pone.0009354	2010	direct	MS+GEL+OPT	TAG	UA31_pNTF	pNTF
221	1gfl	0	A	182	TYR	Y	7	24	31	Y	E	0.472973	Y	0	0	0	0	0	0	0	0	0	0	0	0	0	0	0	0	0	0	0	0	0	1	0	0	0	0	0	0	Y182	10.1002/stem.679	2011	direct	GEL+OPT	TAG	UA42_pBpF	pBpF
222	4g80	0	T	208	GLN	Q	5	11	16	Q	S	0.429293	Q	0	0	0	0	0.02	0	0	0	0	0	0.01	0	0	0	0.06	0	0.01	0	0	0	0	0.01	0	0	0	0.84	0.05	0.983115	Q119	10.1002/stem.679	2011	indirect	OPT	TAG	UA03_DansylA	DansylA
223	4g80	0	T	234	PHE	F	3	10	13	F	T	0.989848	F	0	0	0	0	0	0.67	0	0	0	0	0.05	0	0	0	0	0	0	0	0	0.02	0	0.1	0	0	0	0	0.16	1.47129	F145	10.1002/stem.679	2011	indirect	OPT	TAG	UA03_DansylA	DansylA
224	2kdc	0	A	31	PHE	F	12	20	32	F	H	0.48731	F	0	0	0	0	0	1	0	0	0	0	0	0	0	0	0	0	0	0	0	0	0	0	0	0	0	0	0	0	F31	10.1016/j.bbrc.2011.09.082	2011	indirect	NMR	TAG	UA51_CF3F	CF3F
225	2kdc	0	A	48	LEU	L	8	10	18	L	-	0.463415	L	0	0	0	0	0	0	0	0	0	0	1	0	0	0	0	0	0	0	0	0	0	0	0	0	0	0	0	0	L48	10.1016/j.bbrc.2011.09.082	2011	indirect	NMR	TAG	UA51_CF3F	CF3F
226	2kdc	0	A	58	LEU	L	13	19	32	L	H	0.390244	L	0	0	0	0	0	0	0	0	0	0	1	0	0	0	0	0	0	0	0	0	0	0	0	0	0	0	0	0	L58	10.1016/j.bbrc.2011.09.082	2011	indirect	NMR	TAG	UA51_CF3F	CF3F
227	2kdc	0	A	86	TYR	Y	0	10	10	Y	S	0.95045	Y	0	0	0	0	0	0	0	0	0	0	0	0	0	0	0	0	0	0	0	0	0	1	0	0	0	0	0	0	Y86	10.1016/j.bbrc.2011.09.082	2011	indirect	NMR	TAG	UA51_CF3F	CF3F
228	2kdc	0	A	89	LEU	L	3	13	16	L	T	0.981707	L	0	0	0	0	0	0.01	0	0	0	0	0.99	0	0	0	0	0	0	0	0	0	0	0	0	0	0	0	0	0.0807931	L89	10.1016/j.bbrc.2011.09.082	2011	indirect	NMR	TAG	UA51_CF3F	CF3F
229	2kdc	0	A	105	ILE	I	2	11	13	I	H	0.775148	I	0	0	0	0	0	0	0	0	0.99	0	0	0	0	0	0	0	0	0	0	0.01	0	0	0	0	0	0	0	0.0807931	I105	10.1016/j.bbrc.2011.09.082	2011	indirect	NMR	TAG	UA51_CF3F	CF3F
230	2kdc	0	A	116	LEU	L	5	16	21	L	H	0.463415	L	0	0	0	0	0	0	0	0	0	0	1	0	0	0	0	0	0	0	0	0	0	0	0	0	0	0	0	0	L116	10.1016/j.bbrc.2011.09.082	2011	indirect	NMR	TAG	UA51_CF3F	CF3F
231	1xck	0	A	129	GLU	E	6	18	24	E	H	0.541237	E	0	0	0	0	1	0	0	0	0	0	0	0	0	0	0	0	0	0	0	0	0	0	0	0	0	0	0	0	E128	10.1016/j.bmcl.2011.08.057	2011	direct	MS+GEL+FUN	TAG	UA02_CouAA	CouAA
232	1xck	0	A	473	ASP	D	0	24	24	D	-	0.723926	D	0	0	0	1	0	0	0	0	0	0	0	0	0	0	0	0	0	0	0	0	0	0	0	0	0	0	0	0	D472	10.1016/j.bmcl.2011.08.057	2011	indirect	YIE	TAG	UA02_CouAA	CouAA
233	1gfl	0	A	151	TYR	Y	6	22	28	Y	E	0.518018	Y	0	0	0	0	0	0	0	0	0	0	0	0	0	0	0	0	0	0	0	0	0	1	0	0	0	0	0	0	Y151	10.1016/j.bmcl.2011.09.108	2011	direct	OPT	TAG	UA02_CouAA	CouAA
234	1gfl	0	A	66	TYR	Y	23	21	44	Y	-	0.0225225	Y	0	0	0	0	0	0	0	0	0	0	0	0	0	0	0	0	0	0	0	0	0	1	0	0	0	0	0	0	Y66	10.1016/j.bmcl.2011.09.108	2011	direct	OPT	TAG	UA46_iodoY	iodoY
235	1gfl	0	A	151	TYR	Y	6	22	28	Y	E	0.518018	Y	0	0	0	0	0	0	0	0	0	0	0	0	0	0	0	0	0	0	0	0	0	1	0	0	0	0	0	0	Y151	10.1016/j.bmcl.2011.09.108	2011	direct	YIE+MS+OPT	TAG	UA46_iodoY	iodoY
236	1gfl	0	A	66	TYR	Y	23	21	44	Y	-	0.0225225	Y	0	0	0	0	0	0	0	0	0	0	0	0	0	0	0	0	0	0	0	0	0	1	0	0	0	0	0	0	Y66	10.1016/j.bmcl.2011.09.108	2011	direct	OPT	TAG	UA37_3ClY	3ClY
237	1gfl	0	A	151	TYR	Y	6	22	28	Y	E	0.518018	Y	0	0	0	0	0	0	0	0	0	0	0	0	0	0	0	0	0	0	0	0	0	1	0	0	0	0	0	0	Y151	10.1016/j.bmcl.2011.09.108	2011	direct	YIE+MS+OPT	TAG	UA37_3ClY	3ClY
238	1gfl	0	A	151	TYR	Y	6	22	28	Y	E	0.518018	Y	0	0	0	0	0	0	0	0	0	0	0	0	0	0	0	0	0	0	0	0	0	1	0	0	0	0	0	0	Y151	10.1016/j.bmcl.2011.09.108	2011	direct	YIE+MS+OPT	TAG	UB37_3FY	3FY
239	1gfl	0	A	151	TYR	Y	6	22	28	Y	E	0.518018	Y	0	0	0	0	0	0	0	0	0	0	0	0	0	0	0	0	0	0	0	0	0	1	0	0	0	0	0	0	Y151	10.1016/j.bmcl.2011.09.108	2011	direct	YIE+MS+OPT	TAG	UB38_Br2Y	Br2Y
240	1gfl	0	A	66	TYR	Y	23	21	44	Y	-	0.0225225	Y	0	0	0	0	0	0	0	0	0	0	0	0	0	0	0	0	0	0	0	0	0	1	0	0	0	0	0	0	Y66	10.1016/j.bmcl.2011.09.108	2011	direct	OPT	TAG	UB39_3VY	3VY
241	1gfl	0	A	151	TYR	Y	6	22	28	Y	E	0.518018	Y	0	0	0	0	0	0	0	0	0	0	0	0	0	0	0	0	0	0	0	0	0	1	0	0	0	0	0	0	Y151	10.1016/j.bmcl.2011.09.108	2011	direct	YIE+MS+OPT	TAG	UB39_3VY	3VY
242	1gfl	0	A	66	TYR	Y	23	21	44	Y	-	0.0225225	Y	0	0	0	0	0	0	0	0	0	0	0	0	0	0	0	0	0	0	0	0	0	1	0	0	0	0	0	0	Y66	10.1016/j.bmcl.2011.09.108	2011	direct	OPT	TAG	UA30_pCNF	pCNF
243	1gfl	0	A	66	TYR	Y	23	21	44	Y	-	0.0225225	Y	0	0	0	0	0	0	0	0	0	0	0	0	0	0	0	0	0	0	0	0	0	1	0	0	0	0	0	0	Y66	10.1016/j.bmcl.2011.09.108	2011	direct	OPT	TAG	UA31_pNTF	pNTF
244	1gfl	0	A	66	TYR	Y	23	21	44	Y	-	0.0225225	Y	0	0	0	0	0	0	0	0	0	0	0	0	0	0	0	0	0	0	0	0	0	1	0	0	0	0	0	0	Y66	10.1016/j.bmcl.2011.09.108	2011	direct	OPT	TAG	UB40_pETF	pETF
245	1gfl	0	A	66	TYR	Y	23	21	44	Y	-	0.0225225	Y	0	0	0	0	0	0	0	0	0	0	0	0	0	0	0	0	0	0	0	0	0	1	0	0	0	0	0	0	Y66	10.1016/j.bmcl.2011.09.108	2011	direct	OPT	TAG	UA23_pAcF	pAcF
246	1gfl	0	A	66	TYR	Y	23	21	44	Y	-	0.0225225	Y	0	0	0	0	0	0	0	0	0	0	0	0	0	0	0	0	0	0	0	0	0	1	0	0	0	0	0	0	Y66	10.1016/j.bmcl.2011.09.108	2011	direct	OPT	TAG	UA47_pAzF	pAzF
247	1gfl	0	A	66	TYR	Y	23	21	44	Y	-	0.0225225	Y	0	0	0	0	0	0	0	0	0	0	0	0	0	0	0	0	0	0	0	0	0	1	0	0	0	0	0	0	Y66	10.1016/j.bmcl.2011.09.108	2011	direct	OPT	TAG	UB19_OallylY	OallylY
248	1gfl	0	A	66	TYR	Y	23	21	44	Y	-	0.0225225	Y	0	0	0	0	0	0	0	0	0	0	0	0	0	0	0	0	0	0	0	0	0	1	0	0	0	0	0	0	Y66	10.1016/j.bmcl.2011.09.108	2011	direct	OPT	TAG	UB20_PheF	PheF
249	2wwx	0	B	364	ASN	N	12	15	27	N	-	0.452229	N	0	0	0	0	0	0	0	0	0	0	0	0	0.935484	0	0	0	0	0	0	0	0	0	0	0	0	0	0.0645161	0.345117	N48	10.1021/ac103334b	2011	direct	MS+FUN	TAG	UA47_pAzF	pAzF
250	4mbp	0	A	42	LYS	K	3	14	17	K	T	0.487805	K	0	0	0	0	0	0	0	0	0	1	0	0	0	0	0	0	0	0	0	0	0	0	0	0	0	0	0	0	K42	10.1021/ac202096t	2011	direct	MS+GEL+OPT	TAG	UA47_pAzF	pAzF
251	1gfl	0	A	66	TYR	Y	23	21	44	Y	-	0.0225225	Y	0	0	0	0	0	0	0	0	0	0	0	0	0	0	0	0	0	0	0	0	0	1	0	0	0	0	0	0	Y66	10.1021/bc2000066	2011	other	YIE+MS+GEL+OPT	AXT	UA43_DOPA	DOPA
252	4fwx	0	A	4	GLU	E	0	16	16	E	H	0.520619	E	0	0	0	0	1	0	0	0	0	0	0	0	0	0	0	0	0	0	0	0	0	0	0	0	0	0	0	0	E4	10.1021/cb200057a	2011	direct	YIE+MS+GEL	TAG	UA73_OMeY	OMeY
253	1gfl	0	A	182	TYR	Y	7	24	31	Y	E	0.472973	Y	0	0	0	0	0	0	0	0	0	0	0	0	0	0	0	0	0	0	0	0	0	1	0	0	0	0	0	0	Y182	10.1021/cb200057a	2011	direct	MS+OPT	TAG	UA73_OMeY	OMeY
254	2r1n	0	A	309	TYR	Y	13	8	21	Y	S	0.333333	Y	0.02	0	0	0	0	0	0	0	0	0	0	0	0	0	0.02	0	0	0	0	0	0	0.93	0	0	0	0.03	0	0.47489	Y276	10.1021/ja106416g	2011	other	YIE+MS+GEL+FUN+DCA	TAG	UA02_CouAA	CouAA
255	2r1n	0	A	309	TYR	Y	13	8	21	Y	S	0.333333	Y	0.02	0	0	0	0	0	0	0	0	0	0	0	0	0	0.02	0	0	0	0	0	0	0.93	0	0	0	0.03	0	0.47489	Y276	10.1021/ja106416g	2011	other	YIE+MS+GEL+FUN+DCA	TAG	UB41_McoAA	McoAA
256	1gfl	0	A	149	ASN	N	13	22	35	N	E	0.152866	N	0	0	0	0	0	0	0	0	0	0	0	0	1	0	0	0	0	0	0	0	0	0	0	0	0	0	0	0	N149	10.1021/ja209008w	2011	direct	MS+GEL	TAG	UB43_DiZPK	DiZPK
257	1gfl	0	A	149	ASN	N	13	22	35	N	E	0.152866	N	0	0	0	0	0	0	0	0	0	0	0	0	1	0	0	0	0	0	0	0	0	0	0	0	0	0	0	0	N149	10.1021/ja209008w	2011	direct	MS+GEL	TAG	UB44_ACPK	ACPK
258	1dj8	0	A	38	ALA	A	28	17	45	A	H	0.0471698	A	0.98	0	0	0	0	0	0	0	0	0	0	0	0	0	0	0	0.01	0	0	0.01	0	0	0	0	0	0	0	0.161441	A38	10.1021/ja209008w	2011	direct	MS+GEL	TAG	UB43_DiZPK	DiZPK
259	1dj8	0	A	58	VAL	V	19	13	32	V	H	0.0140845	V	0	0	0	0	0	0	0	0	0.01	0	0.01	0	0	0	0	0	0	0	0	0.98	0	0	0	0	0	0	0	0.161441	V58	10.1021/ja209008w	2011	direct	MS+GEL	TAG	UB43_DiZPK	DiZPK
260	3i0u	0	A	44	ARG	R	9	14	23	R	T	0.649194	R	0	0	0	0	0	0	0	0	0	0	0	0	0	0	0.01	0.8	0	0	0	0	0	0	0	0	0	0	0.19	0.779207	R23	10.1021/ja209008w	2011	direct	MS+GEL	TAG	UB44_ACPK	ACPK
261	3i0u	0	A	50	TYR	Y	13	23	36	Y	-	0.432432	Y	0	0	0	0	0	0	0	0.01	0	0	0	0	0	0	0	0	0	0	0	0	0	0.86	0	0	0	0	0.13	0.636211	Y29	10.1021/ja209008w	2011	direct	MS+GEL	TAG	UB44_ACPK	ACPK
262	3i0u	0	A	98	PHE	F	14	13	27	F	E	0.28934	F	0	0	0	0	0	1	0	0	0	0	0	0	0	0	0	0	0	0	0	0	0	0	0	0	0	0	0	0	F77	10.1021/ja209008w	2011	direct	MS+GEL	TAG	UB44_ACPK	ACPK
263	3i0u	0	A	102	LYS	K	19	18	37	K	E	0.121951	K	0	0	0	0	0	0	0	0	0	1	0	0	0	0	0	0	0	0	0	0	0	0	0	0	0	0	0	0	K81	10.1021/ja209008w	2011	direct	MS+GEL	TAG	UB44_ACPK	ACPK
264	3i0u	0	A	212	ASN	N	13	15	28	N	E	0.089172	N	0	0	0	0	0	0	0	0	0	0	0	0	0.92	0	0	0	0	0	0	0	0	0	0	0	0	0	0.08	0.402179	N191	10.1021/ja209008w	2011	direct	MS+GEL	TAG	UB44_ACPK	ACPK
265	1bzr	0	A	43	PHE	F	14	8	22	F	-	0.269036	F	0	0	0	0	0	0.83	0	0.1	0	0	0	0	0	0	0	0	0	0	0	0	0.01	0.06	0	0	0	0	0	0.865283	F43	10.1021/jp206986v	2011	direct	MS+GEL+OPT	TAG	UA47_pAzF	pAzF
266	1gfl	0	A	39	TYR	Y	16	14	30	Y	T	0.225225	Y	0	0	0	0	0	0	0	0	0	0	0	0	0	0	0	0	0	0	0	0	0	1	0	0	0	0	0	0	Y39	10.1038/nchembio.657	2011	direct	MS+GEL	TAG	UA23_pAcF	pAcF
267	1gfl	0	A	101	LYS	K	10	14	24	K	T	0.57561	K	0	0	0	0	0	0	0	0	0	1	0	0	0	0	0	0	0	0	0	0	0	0	0	0	0	0	0	0	K101	10.1038/nchembio.657	2011	direct	MS+GEL	TAG	UA23_pAcF	pAcF
268	1gfl	0	A	102	ASP	D	6	12	18	D	T	0.687117	D	0	0	0	1	0	0	0	0	0	0	0	0	0	0	0	0	0	0	0	0	0	0	0	0	0	0	0	0	D102	10.1038/nchembio.657	2011	direct	MS+GEL	TAG	UA23_pAcF	pAcF
269	1gfl	0	A	132	GLU	E	2	17	19	E	T	0.649485	E	0	0	0	0	1	0	0	0	0	0	0	0	0	0	0	0	0	0	0	0	0	0	0	0	0	0	0	0	E132	10.1038/nchembio.657	2011	direct	MS+GEL	TAG	UA23_pAcF	pAcF
270	1gfl	0	A	133	ASP	D	0	14	14	D	T	0.742331	D	0	0	0	1	0	0	0	0	0	0	0	0	0	0	0	0	0	0	0	0	0	0	0	0	0	0	0	0	D133	10.1038/nchembio.657	2011	direct	MS+GEL	TAG	UA23_pAcF	pAcF
271	1gfl	0	A	140	LYS	K	14	12	26	K	-	0.341463	K	0	0	0	0	0	0	0	0	0	1	0	0	0	0	0	0	0	0	0	0	0	0	0	0	0	0	0	0	K140	10.1038/nchembio.657	2011	direct	MS+GEL	TAG	UA23_pAcF	pAcF
272	1gfl	0	A	172	GLU	E	10	12	22	E	T	0.628866	E	0	0	0	0	1	0	0	0	0	0	0	0	0	0	0	0	0	0	0	0	0	0	0	0	0	0	0	0	E172	10.1038/nchembio.657	2011	direct	MS+GEL	TAG	UA23_pAcF	pAcF
273	1gfl	0	A	173	ASP	D	5	9	14	D	T	0.717791	D	0	0	0	1	0	0	0	0	0	0	0	0	0	0	0	0	0	0	0	0	0	0	0	0	0	0	0	0	D173	10.1038/nchembio.657	2011	direct	MS+GEL	TAG	UA23_pAcF	pAcF
274	1gfl	0	A	182	TYR	Y	7	24	31	Y	E	0.472973	Y	0	0	0	0	0	0	0	0	0	0	0	0	0	0	0	0	0	0	0	0	0	1	0	0	0	0	0	0	Y182	10.1038/nchembio.657	2011	direct	MS+GEL	TAG	UA23_pAcF	pAcF
275	1gfl	0	A	190	ASP	D	0	15	15	D	S	0.969325	D	0	0	0	1	0	0	0	0	0	0	0	0	0	0	0	0	0	0	0	0	0	0	0	0	0	0	0	0	D190	10.1038/nchembio.657	2011	direct	MS+GEL	TAG	UA23_pAcF	pAcF
276	1gfl	0	A	193	VAL	V	25	10	35	V	-	0.15493	V	0	0	0	0	0	0	0	0	0	0	0	0	0	0	0	0	0	0	0	1	0	0	0	0	0	0	0	0	V193	10.1038/nchembio.657	2011	direct	MS+GEL	TAG	UA23_pAcF	pAcF
277	1gfl	0	A	39	TYR	Y	16	14	30	Y	T	0.225225	Y	0	0	0	0	0	0	0	0	0	0	0	0	0	0	0	0	0	0	0	0	0	1	0	0	0	0	0	0	Y39	10.1038/nchembio.657	2011	direct	MS+GEL	TAG	UA25_AcK	AcK
278	1gfl	0	A	151	TYR	Y	6	22	28	Y	E	0.518018	Y	0	0	0	0	0	0	0	0	0	0	0	0	0	0	0	0	0	0	0	0	0	1	0	0	0	0	0	0	Y151	10.1038/nchembio.657	2011	direct	MS+GEL	TAG	UA25_AcK	AcK
279	1gfl	0	A	182	TYR	Y	7	24	31	Y	E	0.472973	Y	0	0	0	0	0	0	0	0	0	0	0	0	0	0	0	0	0	0	0	0	0	1	0	0	0	0	0	0	Y182	10.1038/nchembio.657	2011	direct	MS+GEL	TAG	UA25_AcK	AcK
280	1gfl	0	A	39	TYR	Y	16	14	30	Y	T	0.225225	Y	0	0	0	0	0	0	0	0	0	0	0	0	0	0	0	0	0	0	0	0	0	1	0	0	0	0	0	0	Y39	10.1038/nchembio.657	2011	direct	MS+GEL	TAG	UA47_pAzF	pAzF
281	1gfl	0	A	151	TYR	Y	6	22	28	Y	E	0.518018	Y	0	0	0	0	0	0	0	0	0	0	0	0	0	0	0	0	0	0	0	0	0	1	0	0	0	0	0	0	Y151	10.1038/nchembio.657	2011	direct	MS+GEL	TAG	UA47_pAzF	pAzF
282	1gfl	0	A	182	TYR	Y	7	24	31	Y	E	0.472973	Y	0	0	0	0	0	0	0	0	0	0	0	0	0	0	0	0	0	0	0	0	0	1	0	0	0	0	0	0	Y182	10.1038/nchembio.657	2011	direct	MS+GEL	TAG	UA47_pAzF	pAzF
283	1gfl	0	A	39	TYR	Y	16	14	30	Y	T	0.225225	Y	0	0	0	0	0	0	0	0	0	0	0	0	0	0	0	0	0	0	0	0	0	1	0	0	0	0	0	0	Y39	10.1038/nchembio.657	2011	direct	MS+GEL	TAG	UB32_pCmF	pCmF
284	1gfl	0	A	151	TYR	Y	6	22	28	Y	E	0.518018	Y	0	0	0	0	0	0	0	0	0	0	0	0	0	0	0	0	0	0	0	0	0	1	0	0	0	0	0	0	Y151	10.1038/nchembio.657	2011	direct	MS+GEL	TAG	UB32_pCmF	pCmF
285	1gfl	0	A	182	TYR	Y	7	24	31	Y	E	0.472973	Y	0	0	0	0	0	0	0	0	0	0	0	0	0	0	0	0	0	0	0	0	0	1	0	0	0	0	0	0	Y182	10.1038/nchembio.657	2011	direct	MS+GEL	TAG	UB32_pCmF	pCmF
286	1gfl	0	A	39	TYR	Y	16	14	30	Y	T	0.225225	Y	0	0	0	0	0	0	0	0	0	0	0	0	0	0	0	0	0	0	0	0	0	1	0	0	0	0	0	0	Y39	10.1038/nchembio.657	2011	direct	MS+GEL	TAG	UA65_iodoF	iodoF
287	1gfl	0	A	151	TYR	Y	6	22	28	Y	E	0.518018	Y	0	0	0	0	0	0	0	0	0	0	0	0	0	0	0	0	0	0	0	0	0	1	0	0	0	0	0	0	Y151	10.1038/nchembio.657	2011	direct	MS+GEL	TAG	UA65_iodoF	iodoF
288	1gfl	0	A	182	TYR	Y	7	24	31	Y	E	0.472973	Y	0	0	0	0	0	0	0	0	0	0	0	0	0	0	0	0	0	0	0	0	0	1	0	0	0	0	0	0	Y182	10.1038/nchembio.657	2011	direct	MS+GEL	TAG	UA65_iodoF	iodoF
289	4mbp	0	A	3	GLU	E	10	6	16	E	-	0.659794	E	0	0	0	0	1	0	0	0	0	0	0	0	0	0	0	0	0	0	0	0	0	0	0	0	0	0	0	0	E3	10.1039/c0cc04970k	2011	direct	MS+GEL	TAG	UA65_iodoF	iodoF
290	tnfa	0	A	28	LYS	K	10	16	26	K	-	0.521951	K	0	0	0	0	0.01	0	0	0	0	0.86	0	0	0	0	0	0	0	0	0	0	0	0	0	0	0	0	0.13	0.636211	K28	10.1073/pnas.1110042108	2011	direct	MS+GEL+FUN	TAG	UA31_pNTF	pNTF
291	tnfa	0	A	38	GLN	Q	2	16	18	Q	T	0.686869	Q	0	0	0	0	0.14	0	0	0	0	0	0	0	0	0	0.83	0.03	0	0	0	0	0	0	0	0	0	0	0	0.771995	Q38	10.1073/pnas.1110042108	2011	direct	MS+GEL+FUN	TAG	UA31_pNTF	pNTF
292	tnfa	0	A	28	LYS	K	10	16	26	K	-	0.521951	K	0	0	0	0	0.01	0	0	0	0	0.86	0	0	0	0	0	0	0	0	0	0	0	0	0	0	0	0	0.13	0.636211	K28	10.1073/pnas.1110042108	2011	direct	MS+GEL+FUN	TAG	UB24_sTyr	sTyr
293	tnfa	0	A	28	LYS	K	10	16	26	K	-	0.521951	K	0	0	0	0	0.01	0	0	0	0	0.86	0	0	0	0	0	0	0	0	0	0	0	0	0	0	0	0	0.13	0.636211	K28	10.1073/pnas.1110042108	2011	direct	MS+GEL+FUN	TAG	UB33_3NO2Y	3NO2Y
294	megf	0	A	30	TYR	Y	15	11	26	Y	E	0.351351	Y	0	0	0	0	0	0	0	0	0	0	0	0	0	0	0	0	0	0	0	0	0	1	0	0	0	0	0	0	Y30	10.1073/pnas.1110042108	2011	direct	MS+GEL+FUN	TAG	UA31_pNTF	pNTF
295	megf	0	A	30	TYR	Y	15	11	26	Y	E	0.351351	Y	0	0	0	0	0	0	0	0	0	0	0	0	0	0	0	0	0	0	0	0	0	1	0	0	0	0	0	0	Y30	10.1073/pnas.1110042108	2011	direct	MS+GEL+FUN	TAG	UB24_sTyr	sTyr
296	megf	0	A	30	TYR	Y	15	11	26	Y	E	0.351351	Y	0	0	0	0	0	0	0	0	0	0	0	0	0	0	0	0	0	0	0	0	0	1	0	0	0	0	0	0	Y30	10.1073/pnas.1110042108	2011	direct	MS+GEL+FUN	TAG	UB33_3NO2Y	3NO2Y
297	1viz	0	A	72	ILE	I	18	19	37	I	-	0.0887574	I	0	0	0	0	0	0	0	0	1	0	0	0	0	0	0	0	0	0	0	0	0	0	0	0	0	0	0	0	I74	10.1002/cbic.201200127	2012	direct	GEL+FUN	TAG	UA47_pAzF	pAzF
298	1viz	0	A	85	LEU	L	22	19	41	L	T	0.140244	L	0	0	0	0	0	0	0	0	0	0	1	0	0	0	0	0	0	0	0	0	0	0	0	0	0	0	0	0	L87	10.1002/cbic.201200127	2012	direct	GEL+FUN	TAG	UA47_pAzF	pAzF
299	1viz	0	A	98	GLN	Q	6	15	21	Q	H	0.545455	Q	0	0	0	0	0	0	0	0.19	0	0	0	0	0	0	0.81	0	0	0	0	0	0	0	0	0	0	0	0	0.701471	Q100	10.1002/cbic.201200127	2012	direct	GEL+FUN	TAG	UA47_pAzF	pAzF
300	1viz	0	A	104	TYR	Y	14	7	21	Y	-	0.396396	Y	0	0	0	0	0	0.06	0	0	0	0	0	0	0	0	0	0	0	0	0	0	0	0.94	0	0	0	0	0	0.327445	Y106	10.1002/cbic.201200127	2012	direct	GEL+FUN	TAG	UA47_pAzF	pAzF
301	1viz	0	A	109	SER	S	5	11	16	S	H	0.823077	S	0.01	0	0	0	0	0	0	0	0	0	0	0	0	0	0	0	0.97	0.02	0	0	0	0	0	0	0	0	0	0.221941	S111	10.1002/cbic.201200127	2012	direct	GEL+FUN	TAG	UA47_pAzF	pAzF
302	1viz	0	A	129	ALA	A	13	18	31	A	H	0.273585	A	0.88	0	0	0	0.01	0	0	0	0	0	0	0	0	0	0	0	0.06	0	0	0.05	0	0	0	0	0	0	0	0.688362	A131	10.1002/cbic.201200127	2012	direct	GEL+FUN	TAG	UA47_pAzF	pAzF
303	1viz	0	A	145	TYR	Y	22	16	38	Y	H	0.238739	Y	0	0	0	0	0	0	0	0	0	0	0	0	0	0	0	0	0	0	0	0	0	1	0	0	0	0	0	0	Y147	10.1002/cbic.201200127	2012	direct	GEL+FUN	TAG	UA47_pAzF	pAzF
304	1viz	0	A	192	ALA	A	9	18	27	A	H	0.330189	A	0.98	0	0	0	0.01	0	0	0	0	0	0	0	0	0	0	0	0	0	0	0.01	0	0	0	0	0	0	0	0.161441	A194	10.1002/cbic.201200127	2012	direct	GEL+FUN	TAG	UA47_pAzF	pAzF
305	2hwg	0	A	494	ALA	A	12	8	20	A	H	0.650943	A	1	0	0	0	0	0	0	0	0	0	0	0	0	0	0	0	0	0	0	0	0	0	0	0	0	0	0	0	A494	10.1007/s10858-012-9606-9	2012	direct	MS+GEL+NMR	TAG	UA23_pAcF	pAcF
306	2y0g	0	A	28	SER	S	6	26	32	S	E	0.2	S	0	0	0	0	0	0	0	0	0	0	0	0	0	0	0	0	1	0	0	0	0	0	0	0	0	0	0	0	S42	10.1002/anie.201308137	2013	direct	MS+GEL+OPT	TAG	UA73_OMeY	OMeY
307	2y0g	0	A	39	TYR	Y	8	14	22	Y	G	0.671171	Y	0	0	0	0	0	0	0	0	0	0	0	0	0	0	0	0	0	0	0	0	0	1	0	0	0	0	0	0	Y53	10.1002/anie.201308137	2013	direct	MS+GEL+OPT	TAG	UA73_OMeY	OMeY
308	2y0g	0	A	151	TYR	Y	6	22	28	Y	E	0.477477	Y	0	0	0	0	0	0	0	0	0	0	0	0	0	0	0	0	0	0	0	0	0	1	0	0	0	0	0	0	Y165	10.1002/anie.201308137	2013	direct	MS+GEL+OPT	TAG	UA73_OMeY	OMeY
309	2y0g	0	A	151	TYR	Y	6	22	28	Y	E	0.477477	Y	0	0	0	0	0	0	0	0	0	0	0	0	0	0	0	0	0	0	0	0	0	1	0	0	0	0	0	0	Y165	10.1002/anie.201308137	2013	direct	MS+GEL+OPT	TAG	UA24_eBK	eBK
310	4hkz	0	A	110	VAL	V	6	14	20	V	-	0.443662	V	0	0	0	0	0	0	0	0	0	0	0	0	0	0	0	0	0	0	0	1	0	0	0	0	0	0	0	0	V110	10.1002/anie.201308137	2013	direct	MS+GEL+OPT	TAG	UA22_NAEK	NAEK
311	4hkz	0	B	121	ALA	A	12	6	18	A	S	0.415094	A	0.99	0	0	0	0	0	0	0	0	0	0	0	0	0	0	0	0	0	0	0	0	0	0	0	0	0.01	0	0.0807931	A121	10.1002/anie.201308137	2013	direct	MS+GEL+OPT	TAG	UA23_pAcF	pAcF
312	2b3p	0	A	157	GLN	Q	2	10	12	Q	G	0.530303	Q	0	0	0	0	0	0	0	0	0	0	0	0	0	0	1	0	0	0	0	0	0	0	0	0	0	0	0	0	Q157	10.1002/cbic.201300069	2013	direct	MS+GEL+OPT	TAG	UA66_peocK	peocK
313	2b3p	0	A	172	GLU	E	8	10	18	E	T	0.639175	E	0	0	0	0	1	0	0	0	0	0	0	0	0	0	0	0	0	0	0	0	0	0	0	0	0	0	0	0	E172	10.1002/cbic.201300069	2013	direct	MS+GEL+OPT	TAG	UA66_peocK	peocK
314	2b3p	0	A	194	LEU	L	6	16	22	L	S	0.54878	L	0	0	0	0	0	0	0	0	0	0	1	0	0	0	0	0	0	0	0	0	0	0	0	0	0	0	0	0	L194	10.1002/cbic.201300069	2013	direct	MS+GEL+OPT	TAG	UA66_peocK	peocK
315	2b3p	0	A	157	GLN	Q	2	10	12	Q	G	0.530303	Q	0	0	0	0	0	0	0	0	0	0	0	0	0	0	1	0	0	0	0	0	0	0	0	0	0	0	0	0	Q157	10.1002/cbic.201300069	2013	direct	MS+GEL+OPT	TAG	UA24_eBK	eBK
316	2b3p	0	A	172	GLU	E	8	10	18	E	T	0.639175	E	0	0	0	0	1	0	0	0	0	0	0	0	0	0	0	0	0	0	0	0	0	0	0	0	0	0	0	0	E172	10.1002/cbic.201300069	2013	direct	MS+GEL+OPT	TAG	UA24_eBK	eBK
317	2b3p	0	A	194	LEU	L	6	16	22	L	S	0.54878	L	0	0	0	0	0	0	0	0	0	0	1	0	0	0	0	0	0	0	0	0	0	0	0	0	0	0	0	0	L194	10.1002/cbic.201300069	2013	direct	MS+GEL+OPT	TAG	UA24_eBK	eBK
318	2b3p	0	A	157	GLN	Q	2	10	12	Q	G	0.530303	Q	0	0	0	0	0	0	0	0	0	0	0	0	0	0	1	0	0	0	0	0	0	0	0	0	0	0	0	0	Q157	10.1002/cbic.201300069	2013	direct	MS+GEL+OPT	TAG	UA38_LysZ	LysZ
319	2b3p	0	A	172	GLU	E	8	10	18	E	T	0.639175	E	0	0	0	0	1	0	0	0	0	0	0	0	0	0	0	0	0	0	0	0	0	0	0	0	0	0	0	0	E172	10.1002/cbic.201300069	2013	direct	MS+GEL+OPT	TAG	UA38_LysZ	LysZ
320	2b3p	0	A	194	LEU	L	6	16	22	L	S	0.54878	L	0	0	0	0	0	0	0	0	0	0	1	0	0	0	0	0	0	0	0	0	0	0	0	0	0	0	0	0	L194	10.1002/cbic.201300069	2013	direct	MS+GEL+OPT	TAG	UA38_LysZ	LysZ
321	2b3p	0	A	157	GLN	Q	2	10	12	Q	G	0.530303	Q	0	0	0	0	0	0	0	0	0	0	0	0	0	0	1	0	0	0	0	0	0	0	0	0	0	0	0	0	Q157	10.1002/cbic.201300069	2013	direct	MS+GEL+OPT	TAG	UA42_pBpF	pBpF
322	2b3p	0	A	172	GLU	E	8	10	18	E	T	0.639175	E	0	0	0	0	1	0	0	0	0	0	0	0	0	0	0	0	0	0	0	0	0	0	0	0	0	0	0	0	E172	10.1002/cbic.201300069	2013	direct	MS+GEL+OPT	TAG	UA42_pBpF	pBpF
323	2b3p	0	A	194	LEU	L	6	16	22	L	S	0.54878	L	0	0	0	0	0	0	0	0	0	0	1	0	0	0	0	0	0	0	0	0	0	0	0	0	0	0	0	0	L194	10.1002/cbic.201300069	2013	direct	MS+GEL+OPT	TAG	UA42_pBpF	pBpF
324	2b3p	0	A	157	GLN	Q	2	10	12	Q	G	0.530303	Q	0	0	0	0	0	0	0	0	0	0	0	0	0	0	1	0	0	0	0	0	0	0	0	0	0	0	0	0	Q157	10.1002/cbic.201300069	2013	direct	MS+GEL+OPT	TAG	UA47_pAzF	pAzF
325	2b3p	0	A	172	GLU	E	8	10	18	E	T	0.639175	E	0	0	0	0	1	0	0	0	0	0	0	0	0	0	0	0	0	0	0	0	0	0	0	0	0	0	0	0	E172	10.1002/cbic.201300069	2013	direct	MS+GEL+OPT	TAG	UA47_pAzF	pAzF
326	2b3p	0	A	194	LEU	L	6	16	22	L	S	0.54878	L	0	0	0	0	0	0	0	0	0	0	1	0	0	0	0	0	0	0	0	0	0	0	0	0	0	0	0	0	L194	10.1002/cbic.201300069	2013	direct	MS+GEL+OPT	TAG	UA47_pAzF	pAzF
327	3cla	0	A	113	ASP	D	4	14	18	D	S	0.503067	D	0	0	0	0.98	0	0	0	0	0	0	0	0	0	0	0	0.01	0	0	0	0	0	0.01	0	0	0	0	0	0.161441	D107	10.1016/j.biochi.2012.12.010	2013	indirect	FUN	TAG	UA23_pAcF	pAcF
328	3cla	0	A	113	ASP	D	4	14	18	D	S	0.503067	D	0	0	0	0.98	0	0	0	0	0	0	0	0	0	0	0	0.01	0	0	0	0	0	0.01	0	0	0	0	0	0.161441	D107	10.1016/j.biochi.2012.12.010	2013	indirect	FUN	TAG	UA31_pNTF	pNTF
329	3jyc	0	A	144	ILE	I	9	7	16	I	-	0.508876	I	0	0	0	0	0	0	0	0	1	0	0	0	0	0	0	0	0	0	0	0	0	0	0	0	0	0	0	0	I109	10.1016/j.neuron.2013.08.016	2013	indirect	FUN	TAG	UB35_dmnC	dmnC
330	3jyc	0	A	150	CYS	C	7	23	30	C	E	0.437037	C	0	0	1	0	0	0	0	0	0	0	0	0	0	0	0	0	0	0	0	0	0	0	0	0	0	0	0	0	C115	10.1016/j.neuron.2013.08.016	2013	indirect	FUN	TAG	UB35_dmnC	dmnC
331	3jyc	0	A	170	CYS	C	4	16	20	C	H	0.585185	C	0	0	1	0	0	0	0	0	0	0	0	0	0	0	0	0	0	0	0	0	0	0	0	0	0	0	0	0	C135	10.1016/j.neuron.2013.08.016	2013	indirect	FUN	TAG	UB35_dmnC	dmnC
332	3jyc	0	A	177	ILE	I	4	15	19	I	H	0.668639	I	0	0	0	0	0	0	0	0	1	0	0	0	0	0	0	0	0	0	0	0	0	0	0	0	0	0	0	0	I142	10.1016/j.neuron.2013.08.016	2013	indirect	FUN	TAG	UB35_dmnC	dmnC
333	3jyc	0	A	143	THR	T	4	15	19	T	S	0.816901	T	0	0	0	0	0	0	0	0	0	0	0	0	0	0	0	0	0	1	0	0	0	0	0	0	0	0	0	0	T108	10.1016/j.neuron.2013.08.016	2013	indirect	FUN	TAG	UB35_dmnC	dmnC
334	3jyc	0	A	173	ASP	D	8	13	21	D	H	0.441718	D	0	0	0	1	0	0	0	0	0	0	0	0	0	0	0	0	0	0	0	0	0	0	0	0	0	0	0	0	D138	10.1016/j.neuron.2013.08.016	2013	indirect	FUN	TAG	UB35_dmnC	dmnC
335	3jyc	0	A	185	ALA	A	6	8	14	A	S	0.660377	A	1	0	0	0	0	0	0	0	0	0	0	0	0	0	0	0	0	0	0	0	0	0	0	0	0	0	0	0	A150	10.1016/j.neuron.2013.08.016	2013	indirect	FUN	TAG	UB35_dmnC	dmnC
336	3jyc	0	A	225	GLU	E	4	17	21	E	E	0.876289	E	0	0	0	0	1	0	0	0	0	0	0	0	0	0	0	0	0	0	0	0	0	0	0	0	0	0	0	0	E190	10.1016/j.neuron.2013.08.016	2013	indirect	FUN	TAG	UB35_dmnC	dmnC
337	1gfl	0	A	182	TYR	Y	7	24	31	Y	E	0.472973	Y	0	0	0	0	0	0	0	0	0	0	0	0	0	0	0	0	0	0	0	0	0	1	0	0	0	0	0	0	Y182	10.1016/j.neuron.2013.08.016	2013	indirect	FUN	TAG	UB35_dmnC	dmnC
338	1gfl	0	A	3	LYS	K	6	16	22	K	T	0.785366	K	0	0	0	0	0	0	0	0	0	1	0	0	0	0	0	0	0	0	0	0	0	0	0	0	0	0	0	0	K3	10.1021/bi4000244	2013	direct	YIE+MS+GEL+OPT	TAG	UA23_pAcF	pAcF
339	1gfl	0	A	151	TYR	Y	6	22	28	Y	E	0.518018	Y	0	0	0	0	0	0	0	0	0	0	0	0	0	0	0	0	0	0	0	0	0	1	0	0	0	0	0	0	Y151	10.1021/bi4000244	2013	direct	MS+GEL+OPT	TAA	UA23_pAcF	pAcF
340	1gfl	0	A	151	TYR	Y	6	22	28	Y	E	0.518018	Y	0	0	0	0	0	0	0	0	0	0	0	0	0	0	0	0	0	0	0	0	0	1	0	0	0	0	0	0	Y151	10.1021/bi4000244	2013	direct	MS+GEL+OPT	TAA	UA22_NAEK	NAEK
341	1gfl	0	A	151	TYR	Y	6	22	28	Y	E	0.518018	Y	0	0	0	0	0	0	0	0	0	0	0	0	0	0	0	0	0	0	0	0	0	1	0	0	0	0	0	0	Y151	10.1021/bi4000244	2013	direct	MS+GEL+OPT	TAG	UA31_pNTF	pNTF
342	1gfl	0	A	3	LYS	K	6	16	22	K	T	0.785366	K	0	0	0	0	0	0	0	0	0	1	0	0	0	0	0	0	0	0	0	0	0	0	0	0	0	0	0	0	K3	10.1021/bi4000244	2013	direct	MS+GEL+OPT	TAG	UA73_OMeY	OMeY
343	1gfl	0	A	151	TYR	Y	6	22	28	Y	E	0.518018	Y	0	0	0	0	0	0	0	0	0	0	0	0	0	0	0	0	0	0	0	0	0	1	0	0	0	0	0	0	Y151	10.1021/bi4000244	2013	direct	MS+GEL+OPT	TAG	UA73_OMeY	OMeY
344	1oh0	0	A	7	GLN	Q	0	26	26	Q	H	0.722222	Q	0.02	0	0	0	0.16	0	0	0	0	0.01	0	0	0	0	0.81	0	0	0	0	0	0	0	0	0	0	0	0	0.848578	Q7	10.1021/bi4000244	2013	direct	MS+GEL+OPT	TAA	UA24_eBK	eBK
345	1oh0	0	A	7	GLN	Q	0	26	26	Q	H	0.722222	Q	0.02	0	0	0	0.16	0	0	0	0	0.01	0	0	0	0	0.81	0	0	0	0	0	0	0	0	0	0	0	0	0.848578	Q7	10.1021/bi4000244	2013	direct	MS+GEL+OPT	TAA	UA22_NAEK	NAEK
346	1oh0	0	A	78	HIS	H	6	22	28	H	S	0.722826	H	0.01	0	0	0	0	0	0	0.56	0	0	0.41	0	0.01	0	0	0	0	0	0	0.01	0	0	0	0	0	0	0	1.19514	H78	10.1021/bi4000244	2013	direct	YIE+MS+GEL+OPT	TAG	UA23_pAcF	pAcF
347	2y0g	0	A	149	ASN	N	5	19	24	N	E	0.414013	N	0	0	0	0	0	0	0	0	0	0	0	0	1	0	0	0	0	0	0	0	0	0	0	0	0	0	0	0	N163	10.1021/cb4001662	2013	direct	MS+GEL+OPT	AGGA	UA24_eBK	eBK
348	2b3p	0	A	151	TYR	Y	5	22	27	Y	E	0.630631	Y	0	0	0	0	0	0	0	0	0	0	0	0	0	0	0	0	0	0	0	0	0	0.99	0	0.01	0	0	0	0.0807931	Y151	10.1021/ja403247j	2013	direct	MS+OPT	TAG	UA90_AcdA	AcdA
349	2b3p	0	A	151	TYR	Y	5	22	27	Y	E	0.630631	Y	0	0	0	0	0	0	0	0	0	0	0	0	0	0	0	0	0	0	0	0	0	0.99	0	0.01	0	0	0	0.0807931	Y151	10.1021/ja403247j	2013	direct	MS+OPT	TAG	UA42_pBpF	pBpF
350	1cfd	0	A	12	PHE	F	17	16	33	F	H	0.0558376	F	0	0	0	0	0	0.980392	0	0	0.0196078	0	0	0	0	0	0	0	0	0	0	0	0	0	0	0	0	0	0	0.139233	F12	10.1021/ja403247j	2013	direct	MS+GEL+OPT	TAG	UA90_AcdA	AcdA
351	1cfd	0	A	99	TYR	Y	6	21	27	Y	-	0.540541	Y	0	0	0	0	0	0	0	0.00980392	0	0	0	0	0	0	0	0	0	0	0	0	0	0.980392	0	0	0	0	0.00980392	0.158841	Y99	10.1021/ja403247j	2013	direct	MS+GEL+OPT	TAG	UA90_AcdA	AcdA
352	1cfd	0	A	112	LEU	L	20	2	22	L	T	0.414634	L	0	0	0	0	0	0	0	0	0	0	0.980392	0	0	0	0	0	0	0	0	0	0	0	0	0	0	0	0.0196078	0.139233	L112	10.1021/ja403247j	2013	direct	MS+GEL+OPT	TAG	UA90_AcdA	AcdA
353	1tre	0	A	76	PHE	F	13	18	31	F	-	0.19797	F	0	0	0	0	0	1	0	0	0	0	0	0	0	0	0	0	0	0	0	0	0	0	0	0	0	0	0	0	F74	10.1021/ja403247j	2013	direct	MS+GEL+OPT	TAG	UA90_AcdA	AcdA
354	1tre	0	A	103	TYR	Y	9	10	19	Y	H	0.572072	Y	0	0	0	0	0	0.01	0	0	0	0	0	0	0	0	0	0	0	0	0	0	0	0.99	0	0	0	0	0	0.0807931	Y101	10.1021/ja403247j	2013	direct	MS+GEL+OPT	TAG	UA90_AcdA	AcdA
355	2y0g	0	A	39	TYR	Y	8	14	22	Y	G	0.671171	Y	0	0	0	0	0	0	0	0	0	0	0	0	0	0	0	0	0	0	0	0	0	1	0	0	0	0	0	0	Y53	10.1073/pnas.1309584110	2013	direct	MS+GEL+OPT	TAG	UA73_OMeY	OMeY
356	2y0g	0	A	39	TYR	Y	8	14	22	Y	G	0.671171	Y	0	0	0	0	0	0	0	0	0	0	0	0	0	0	0	0	0	0	0	0	0	1	0	0	0	0	0	0	Y53	10.1073/pnas.1309584110	2013	direct	OPT	TAG	UA23_pAcF	pAcF
357	2y0g	0	A	39	TYR	Y	8	14	22	Y	G	0.671171	Y	0	0	0	0	0	0	0	0	0	0	0	0	0	0	0	0	0	0	0	0	0	1	0	0	0	0	0	0	Y53	10.1073/pnas.1309584110	2013	direct	OPT	TAG	UA24_eBK	eBK
358	3lwl	0	A	671	TYR	Y	9	19	28	Y	H	0.554054	Y	0	0	0	0	0	0	0	0	0	0	0	0	0	0	0	0	0	0	0	0	0	1	0	0	0	0	0	0	Y379	10.1002/cbic.201400051	2014	direct	MS+GEL+FUN	TAG	UB16_F3Y	F3Y
359	2b3p	0	A	151	TYR	Y	5	22	27	Y	E	0.630631	Y	0	0	0	0	0	0	0	0	0	0	0	0	0	0	0	0	0	0	0	0	0	0.99	0	0.01	0	0	0	0.0807931	Y151	10.1002/cbic.201400073	2014	indirect	OPT	TAG	UB30_PCK	PCK
360	2b3p	0	A	151	TYR	Y	5	22	27	Y	E	0.630631	Y	0	0	0	0	0	0	0	0	0	0	0	0	0	0	0	0	0	0	0	0	0	0.99	0	0.01	0	0	0	0.0807931	Y151	10.1002/cbic.201400073	2014	indirect	OPT	TAG	UB31_PCHcy	PCHcy
361	2b3p	0	A	151	TYR	Y	5	22	27	Y	E	0.630631	Y	0	0	0	0	0	0	0	0	0	0	0	0	0	0	0	0	0	0	0	0	0	0.99	0	0.01	0	0	0	0.0807931	Y151	10.1002/cbic.201400073	2014	indirect	OPT	TAG	UB72_PCC3	PCC3
362	2psj	0	A	124	ALA	A	21	26	47	A	H	0	A	0.728155	0	0.242718	0	0	0	0	0	0	0	0	0	0	0	0	0	0	0	0	0	0	0	0	0	0	0	0.0291262	0.977639	A124	10.1002/cbic.201400073	2014	indirect	OPT+FUN	TAG	UB30_PCK	PCK
363	2psj	0	A	124	ALA	A	21	26	47	A	H	0	A	0.728155	0	0.242718	0	0	0	0	0	0	0	0	0	0	0	0	0	0	0	0	0	0	0	0	0	0	0	0.0291262	0.977639	A124	10.1002/cbic.201400073	2014	indirect	OPT+FUN	TAG	UB31_PCHcy	PCHcy
364	2psj	0	A	124	ALA	A	21	26	47	A	H	0	A	0.728155	0	0.242718	0	0	0	0	0	0	0	0	0	0	0	0	0	0	0	0	0	0	0	0	0	0	0	0.0291262	0.977639	A124	10.1002/cbic.201400073	2014	indirect	OPT+FUN	TAG	UB72_PCC3	PCC3
365	2grn	0	B	524	LYS	K	10	20	30	K	-	0.229268	K	0	0	0	0	0	0	0	0	0	1	0	0	0	0	0	0	0	0	0	0	0	0	0	0	0	0	0	0	K107	10.1002/psc.2591	2014	direct	GEL+FUN	TAG	UA47_pAzF	pAzF
366	2b3p	0	A	216	ASP	D	14	14	28	D	S	0.337423	D	0	0	0	1	0	0	0	0	0	0	0	0	0	0	0	0	0	0	0	0	0	0	0	0	0	0	0	0	D216	10.1016/j.nbt.2013.09.002	2014	other	YIE	TAG	UA41_pPaF	pPaF
367	1ori	0	A	291	TYR	Y	7	16	23	Y	-	0.603604	Y	0	0	0	0	0	0	0	0	0	0	0	0	0	0	0	0	0	0	0	0	0	1	0	0	0	0	0	0	Y281	10.1021/cb400859z	2014	indirect	GEL	TAG	UB32_pCmF	pCmF
368	1ori	0	A	291	TYR	Y	7	16	23	Y	-	0.603604	Y	0	0	0	0	0	0	0	0	0	0	0	0	0	0	0	0	0	0	0	0	0	1	0	0	0	0	0	0	Y281	10.1021/cb400859z	2014	indirect	GEL	TAG	UA42_pBpF	pBpF
369	2b3p	0	A	101	LYS	K	9	15	24	K	T	0.643902	K	0	0	0	0	0	0	0	0	0	1	0	0	0	0	0	0	0	0	0	0	0	0	0	0	0	0	0	0	K101	10.1021/ja5069728	2014	direct	MS+GEL+OPT	TAG	UA24_eBK	eBK
370	2b3p	0	A	133	ASP	D	0	13	13	D	T	0.699387	D	0	0	0	1	0	0	0	0	0	0	0	0	0	0	0	0	0	0	0	0	0	0	0	0	0	0	0	0	D133	10.1021/ja5069728	2014	direct	MS+GEL+OPT	TAG	UA24_eBK	eBK
371	2b3p	0	A	149	ASN	N	5	22	27	N	E	0.407643	N	0	0	0	0	0	0	0	0	0	0	0	0	1	0	0	0	0	0	0	0	0	0	0	0	0	0	0	0	N149	10.1021/ja5069728	2014	direct	MS+GEL+OPT	TAG	UA24_eBK	eBK
372	2b3p	0	A	101	LYS	K	9	15	24	K	T	0.643902	K	0	0	0	0	0	0	0	0	0	1	0	0	0	0	0	0	0	0	0	0	0	0	0	0	0	0	0	0	K101	10.1021/ja5069728	2014	direct	MS+GEL+OPT	TAG	UA06_CpK	CpK
373	2b3p	0	A	133	ASP	D	0	13	13	D	T	0.699387	D	0	0	0	1	0	0	0	0	0	0	0	0	0	0	0	0	0	0	0	0	0	0	0	0	0	0	0	0	D133	10.1021/ja5069728	2014	direct	MS+GEL+OPT	TAG	UA06_CpK	CpK
374	2b3p	0	A	149	ASN	N	5	22	27	N	E	0.407643	N	0	0	0	0	0	0	0	0	0	0	0	0	1	0	0	0	0	0	0	0	0	0	0	0	0	0	0	0	N149	10.1021/ja5069728	2014	direct	MS+GEL+OPT	TAG	UA06_CpK	CpK
375	1div	0	A	109	LYS	K	0	20	20	K	-	0.853659	K	0	0	0	0	0	0	0	0	0	0.99	0	0	0	0	0.01	0	0	0	0	0	0	0	0	0	0	0	0	0.0807931	K109	10.1021/jp5008279	2014	other	MS+NMR+OPT+AXT	ATG	UA19_AHA	AHA
376	4tll	0	A	109	TYR	Y	17	21	38	Y	H	0.418919	Y	0	0	0	0	0	0	0	0	0	0	0	0	0	0	0	0	0	0	0	0	0	1	0	0	0	0	0	0	Y88	10.1073/pnas.1318808111	2014	indirect	FUN	TAG	UA47_pAzF	pAzF
377	1av1	0	A	166	TYR	Y	15	11	26	Y	H	0.27027	Y	0	0	0	0	0	0	0	0	0	0	0	0	0	0	0	0	0	0	0	0	0	1	0	0	0	0	0	0	Y124	10.1074/jbc.M114.556506	2014	direct	MS+GEL+FUN	TAG	UB33_3NO2Y	3NO2Y
378	1ftj	0	A	209	MET	M	10	26	36	M	E	0.37234	M	0	0	0	0	0	0	0	0	0	0	0	0.75	0	0	0	0	0	0.211538	0	0	0	0	0	0	0	0	0.0384615	0.966124	M209	10.1523/JNEUROSCI.3725-13.2014	2014	indirect	FUN	TAG	UA42_pBpF	pBpF
379	1ftj	0	A	213	GLY	G	4	16	20	G	-	0.690476	G	0	0	0.00961539	0	0	0	0.932692	0	0	0	0	0	0	0	0	0.0192308	0	0	0	0	0	0	0	0	0	0	0.0384615	0.448598	G213	10.1523/JNEUROSCI.3725-13.2014	2014	indirect	FUN	TAG	UA42_pBpF	pBpF
380	1ftj	0	A	217	SER	S	13	25	38	S	-	0.415385	S	0	0	0.0192308	0	0	0	0	0	0	0	0	0	0	0	0	0	0.894231	0.0480769	0	0	0	0	0	0	0	0	0.0384615	0.645138	S217	10.1523/JNEUROSCI.3725-13.2014	2014	indirect	FUN	TAG	UA42_pBpF	pBpF
381	1ftj	0	A	256	TYR	Y	7	14	21	Y	I	0.423423	Y	0	0	0	0	0	0.0192308	0	0	0	0.0192308	0	0	0	0	0	0.192308	0	0	0	0	0	0.721154	0	0	0	0.00961539	0.0384615	1.26198	Y256	10.1523/JNEUROSCI.3725-13.2014	2014	indirect	FUN	TAG	UA42_pBpF	pBpF
382	2y0g	0	A	39	TYR	Y	8	14	22	Y	G	0.671171	Y	0	0	0	0	0	0	0	0	0	0	0	0	0	0	0	0	0	0	0	0	0	1	0	0	0	0	0	0	Y53	10.1523/JNEUROSCI.3725-13.2014	2014	indirect	FUN	TAG	UA42_pBpF	pBpF
383	1ftj	0	A	213	GLY	G	4	16	20	G	-	0.690476	G	0	0	0.00961539	0	0	0	0.932692	0	0	0	0	0	0	0	0	0.0192308	0	0	0	0	0	0	0	0	0	0	0.0384615	0.448598	G213	10.1523/JNEUROSCI.3725-13.2014	2014	indirect	FUN	TAG	UA47_pAzF	pAzF
384	1ftj	0	A	217	SER	S	13	25	38	S	-	0.415385	S	0	0	0.0192308	0	0	0	0	0	0	0	0	0	0	0	0	0	0.894231	0.0480769	0	0	0	0	0	0	0	0	0.0384615	0.645138	S217	10.1523/JNEUROSCI.3725-13.2014	2014	indirect	FUN	TAG	UA47_pAzF	pAzF
385	1fcc	0	D	21	VAL	V	7	10	17	V	S	0.84507	V	0	0	0	0	0	0	0	0	0	0	0	0	0	0	0	0	0	0	0	1	0	0	0	0	0	0	0	0	V21	10.1002/biot.201400808	2015	indirect	GEL+FUN	TAG	UA42_pBpF	pBpF
386	1fcc	0	D	22	ASP	D	7	13	20	D	S	0.472393	D	0	0	0	1	0	0	0	0	0	0	0	0	0	0	0	0	0	0	0	0	0	0	0	0	0	0	0	0	D22	10.1002/biot.201400808	2015	indirect	GEL+FUN	TAG	UA42_pBpF	pBpF
387	1fcc	0	D	25	THR	T	10	17	27	T	H	0.176056	T	0	0	0	0	0.00666667	0	0	0	0	0	0	0	0	0	0	0	0	0.993333	0	0	0	0	0	0	0	0	0	0.057778	T25	10.1002/biot.201400808	2015	indirect	GEL+FUN	TAG	UA42_pBpF	pBpF
388	1fcc	0	D	29	VAL	V	19	14	33	V	H	0.408451	V	0.346667	0	0	0	0	0	0	0	0.00666667	0	0	0	0	0	0	0	0	0	0	0.64	0	0	0	0.00666667	0	0	0	1.03829	V29	10.1002/biot.201400808	2015	indirect	GEL+FUN	TAG	UA42_pBpF	pBpF
389	1fcc	0	D	42	GLU	E	5	22	27	E	E	0.536082	E	0	0	0	0	0.653333	0	0	0	0	0	0	0	0	0	0	0	0	0	0	0.34	0	0	0	0	0	0	0.00666667	0.978584	E42	10.1002/biot.201400808	2015	indirect	GEL+FUN	TAG	UA42_pBpF	pBpF
390	1fcc	0	D	36	ASP	D	6	10	16	D	H	0.717791	D	0	0	0	0.993333	0	0	0	0	0	0	0	0	0	0	0	0	0	0	0	0	0	0	0	0	0	0	0.00666667	0.057778	D36	10.1002/biot.201400808	2015	indirect	GEL+FUN	TAG	UA42_pBpF	pBpF
391	1fcc	0	D	41	GLY	G	15	10	25	G	-	0.238095	G	0	0	0	0	0	0	0.993333	0	0	0	0	0	0	0	0	0	0	0	0	0	0	0	0	0	0	0	0.00666667	0.057778	G41	10.1002/biot.201400808	2015	indirect	GEL+FUN	TAG	UA42_pBpF	pBpF
392	1fcc	0	D	45	TYR	Y	13	14	27	Y	-	0.198198	Y	0	0	0	0	0	0	0	0	0	0	0	0	0	0	0	0	0	0	0	0	0	0.993333	0	0	0	0	0.00666667	0.057778	Y45	10.1002/biot.201400808	2015	indirect	GEL+FUN	TAG	UA42_pBpF	pBpF
393	4fwx	0	A	3	SER	S	7	11	18	S	-	0.476923	S	0	0	0	0	0	0	0	0	0	0	0	0	0	0	0	0	1	0	0	0	0	0	0	0	0	0	0	0	S3	10.1002/cbic.201500170	2015	direct	MS+GEL	TAG	UB23_ForK	ForK
394	2b3p	0	A	151	TYR	Y	5	22	27	Y	E	0.630631	Y	0	0	0	0	0	0	0	0	0	0	0	0	0	0	0	0	0	0	0	0	0	0.99	0	0.01	0	0	0	0.0807931	Y151	10.1002/cbic.201500170	2015	direct	GEL+OPT	TAG	UB23_ForK	ForK
395	2b3p	0	A	3	LYS	K	15	10	25	K	T	0.497561	K	0	0	0	0	0	0	0	0	0	1	0	0	0	0	0	0	0	0	0	0	0	0	0	0	0	0	0	0	K3	10.1002/cbic.201500170	2015	direct	GEL+OPT	TAG	UA25_AcK	AcK
396	2b3p	0	A	151	TYR	Y	5	22	27	Y	E	0.630631	Y	0	0	0	0	0	0	0	0	0	0	0	0	0	0	0	0	0	0	0	0	0	0.99	0	0.01	0	0	0	0.0807931	Y151	10.1002/cbic.201500170	2015	direct	GEL+OPT	TAG	UA25_AcK	AcK
397	1bcd	0	A	132	GLY	G	0	18	18	G	H	0.404762	G	0	0	0	0	0	0	1	0	0	0	0	0	0	0	0	0	0	0	0	0	0	0	0	0	0	0	0	0	G130	10.1002/chem.201500971	2015	direct	MS+GEL	TAG	UA64_Pyl	Pyl
398	1bcd	0	A	132	GLY	G	0	18	18	G	H	0.404762	G	0	0	0	0	0	0	1	0	0	0	0	0	0	0	0	0	0	0	0	0	0	0	0	0	0	0	0	0	G130	10.1002/chem.201500971	2015	direct	MS+GEL	TAG	UB28_dmPyl	dmPyl
399	1bcd	0	A	132	GLY	G	0	18	18	G	H	0.404762	G	0	0	0	0	0	0	1	0	0	0	0	0	0	0	0	0	0	0	0	0	0	0	0	0	0	0	0	0	G130	10.1002/chem.201500971	2015	direct	MS+GEL	TAG	UB29_ePyl	ePyl
400	1q23	0	A	69	ALA	A	11	13	24	A	T	0.518868	A	1	0	0	0	0	0	0	0	0	0	0	0	0	0	0	0	0	0	0	0	0	0	0	0	0	0	0	0	A69	10.1002/chem.201500971	2015	indirect	FUN	TAG	UB29_ePyl	ePyl
401	1q23	0	A	111	ASP	D	1	21	22	D	S	0.607362	D	0	0	0	1	0	0	0	0	0	0	0	0	0	0	0	0	0	0	0	0	0	0	0	0	0	0	0	0	D111	10.1002/chem.201500971	2015	indirect	FUN	TAG	UB29_ePyl	ePyl
402	2m6x	0	A	48	TRP	W	9	8	17	W	H	0.418502	W	0	0	0	0	0	0	0	0	0	0	0	0	0	0	0	0	0	0	0	0	1	0	0	0	0	0	0	0	W48	10.1007/s10858-014-9884-5	2015	direct	GEL+OPT+NMR	TAG	UA35_HQA	HQA
403	2kfo	0	A	189	VAL	V	8	11	19	V	H	0.521127	V	0	0	0	0	0	0	0	0	0	0	0	0	0	0	0	0	0	0	0	1	0	0	0	0	0	0	0	0	V71	10.1016/bs.mie.2015.06.008	2015	direct	MS	TAG	UA23_pAcF	pAcF
404	2kfo	0	A	201	THR	T	6	12	18	T	H	0.373239	T	0	0	0	0	0	0	0	0	0	0	0	0	0	0	0	0	0	1	0	0	0	0	0	0	0	0	0	0	T83	10.1016/bs.mie.2015.06.008	2015	direct	MS	TAG	UA23_pAcF	pAcF
405	1gfl	0	A	3	LYS	K	6	16	22	K	T	0.785366	K	0	0	0	0	0	0	0	0	0	1	0	0	0	0	0	0	0	0	0	0	0	0	0	0	0	0	0	0	K3	10.1016/j.bmcl.2014.12.035	2015	direct	GEL+OPT	TAG	UA55_AzoF	AzoF
406	1gfl	0	A	66	TYR	Y	23	21	44	Y	-	0.0225225	Y	0	0	0	0	0	0	0	0	0	0	0	0	0	0	0	0	0	0	0	0	0	1	0	0	0	0	0	0	Y66	10.1016/j.bmcl.2014.12.035	2015	direct	GEL+OPT	TAG	UA55_AzoF	AzoF
407	1gfl	0	A	133	ASP	D	0	14	14	D	T	0.742331	D	0	0	0	1	0	0	0	0	0	0	0	0	0	0	0	0	0	0	0	0	0	0	0	0	0	0	0	0	D133	10.1016/j.bmcl.2014.12.035	2015	direct	GEL+OPT	TAG	UA55_AzoF	AzoF
408	1gfl	0	A	151	TYR	Y	6	22	28	Y	E	0.518018	Y	0	0	0	0	0	0	0	0	0	0	0	0	0	0	0	0	0	0	0	0	0	1	0	0	0	0	0	0	Y151	10.1016/j.bmcl.2014.12.035	2015	direct	GEL+OPT	TAG	UA55_AzoF	AzoF
409	2y0g	0	A	73	ARG	R	13	23	36	R	B	0.391129	R	0	0	0	0	0	0	0	0	0	0	0	0	0	0	0	1	0	0	0	0	0	0	0	0	0	0	0	0	R87	10.1016/j.bmcl.2015.06.045	2015	other	MS+GEL+AXT	AXT	UB22_CanR	CanR
410	2y0g	0	A	96	ARG	R	21	12	33	R	E	0.0443548	R	0	0	0	0	0	0	0	0	0	0	0	0	0	0	0	1	0	0	0	0	0	0	0	0	0	0	0	0	R110	10.1016/j.bmcl.2015.06.045	2015	other	MS+GEL+AXT	AXT	UB22_CanR	CanR
411	2y0g	0	A	109	ARG	R	3	26	29	R	E	0.407258	R	0	0	0	0	0	0	0	0	0	0	0	0	0	0	0	1	0	0	0	0	0	0	0	0	0	0	0	0	R123	10.1016/j.bmcl.2015.06.045	2015	other	MS+GEL+AXT	AXT	UB22_CanR	CanR
412	2y0g	0	A	122	ARG	R	7	26	33	R	E	0.439516	R	0	0	0	0	0	0	0	0	0	0	0	0	0	0	0	1	0	0	0	0	0	0	0	0	0	0	0	0	R136	10.1016/j.bmcl.2015.06.045	2015	other	MS+GEL+AXT	AXT	UB22_CanR	CanR
413	2y0g	0	A	168	ARG	R	8	22	30	R	E	0.427419	R	0	0	0	0	0	0	0	0	0	0	0	0	0	0	0	1	0	0	0	0	0	0	0	0	0	0	0	0	R182	10.1016/j.bmcl.2015.06.045	2015	other	MS+GEL+AXT	AXT	UB22_CanR	CanR
414	2y0g	0	A	215	ARG	R	12	9	21	R	S	0.552419	R	0	0	0	0	0	0	0	0	0	0	0	0	0	0	0	1	0	0	0	0	0	0	0	0	0	0	0	0	R229	10.1016/j.bmcl.2015.06.045	2015	other	MS+GEL+AXT	AXT	UB22_CanR	CanR
415	1gfl	0	A	3	LYS	K	6	16	22	K	T	0.785366	K	0	0	0	0	0	0	0	0	0	1	0	0	0	0	0	0	0	0	0	0	0	0	0	0	0	0	0	0	K3	10.1016/j.bmcl.2015.09.050	2015	direct	GEL+OPT	TAG	UB26_BFF	BFF
416	1gfl	0	A	66	TYR	Y	23	21	44	Y	-	0.0225225	Y	0	0	0	0	0	0	0	0	0	0	0	0	0	0	0	0	0	0	0	0	0	1	0	0	0	0	0	0	Y66	10.1016/j.bmcl.2015.09.050	2015	direct	GEL+OPT	TAG	UB26_BFF	BFF
417	1gfl	0	A	133	ASP	D	0	14	14	D	T	0.742331	D	0	0	0	1	0	0	0	0	0	0	0	0	0	0	0	0	0	0	0	0	0	0	0	0	0	0	0	0	D133	10.1016/j.bmcl.2015.09.050	2015	direct	GEL+OPT	TAG	UB26_BFF	BFF
418	1gfl	0	A	151	TYR	Y	6	22	28	Y	E	0.518018	Y	0	0	0	0	0	0	0	0	0	0	0	0	0	0	0	0	0	0	0	0	0	1	0	0	0	0	0	0	Y151	10.1016/j.bmcl.2015.09.050	2015	direct	GEL+OPT	TAG	UB26_BFF	BFF
419	1bmf	0	A	362	ARG	R	13	23	36	R	S	0.229839	R	0	0	0	0	0	0	0	0	0	0	0	0	0	0	0	1	0	0	0	0	0	0	0	0	0	0	0	0	R362	10.1021/bi501138b	2015	other	FUN+DCA	TAG	UB14_Lyk	Lyk
420	4fwx	0	A	33	TYR	Y	16	14	30	Y	H	0.036036	Y	0	0	0	0	0	0.97	0	0	0	0	0	0	0	0	0	0	0	0	0	0	0	0.03	0	0	0	0	0	0.194392	Y33	10.1021/bi501138b	2015	other	FUN+DCA	TAG	UA37_3ClY	3ClY
421	4fwx	0	A	33	TYR	Y	16	14	30	Y	H	0.036036	Y	0	0	0	0	0	0.97	0	0	0	0	0	0	0	0	0	0	0	0	0	0	0	0.03	0	0	0	0	0	0.194392	Y33	10.1021/bi501138b	2015	other	FUN+DCA	TAG	UB15_F2Y	F2Y
422	4fwx	0	A	33	TYR	Y	16	14	30	Y	H	0.036036	Y	0	0	0	0	0	0.97	0	0	0	0	0	0	0	0	0	0	0	0	0	0	0	0.03	0	0	0	0	0	0.194392	Y33	10.1021/bi501138b	2015	other	FUN+DCA	TAG	UB16_F3Y	F3Y
423	2nwx	0	A	397	ARG	R	27	26	53	R	H	0	R	0.03	0	0.01	0	0	0	0	0	0	0	0	0	0	0	0	0.96	0	0	0	0	0	0	0	0	0	0	0	0.274743	R397	10.1021/bi501477y	2015	other	FUN	AXT	UB27_CitR	CitR
424	2oan	0	B	4	ASP	D	6	4	10	D	-	0.98773	D	0	0	0	0.86	0.14	0	0	0	0	0	0	0	0	0	0	0	0	0	0	0	0	0	0	0	0	0	0	0.584239	D4	10.1021/ja512838z	2015	direct	GEL+OPT	TAG	UA09_BCNK	BCNK
425	2oan	0	B	118	LYS	K	12	17	29	K	H	0.15122	K	0	0	0	0	0	0	0	0	0	1	0	0	0	0	0	0	0	0	0	0	0	0	0	0	0	0	0	0	K118	10.1021/ja512838z	2015	direct	GEL+OPT	TAG	UA09_BCNK	BCNK
426	3s4r	0	A	116	ASN	N	5	9	14	N	H	0.585987	N	0	0	0	0	0	0	0	0	0	0	0	0	1	0	0	0	0	0	0	0	0	0	0	0	0	0	0	0	N20	10.1021/ja512838z	2015	direct	GEL+OPT	TAG	UA09_BCNK	BCNK
427	3s4r	0	A	187	GLU	E	6	5	11	E	H	0.768041	E	0	0	0	0	1	0	0	0	0	0	0	0	0	0	0	0	0	0	0	0	0	0	0	0	0	0	0	0	E91	10.1021/ja512838z	2015	direct	GEL+OPT	TAG	UA09_BCNK	BCNK
428	5xwd	0	A	128	ASN	N	10	18	28	N	S	0.503185	N	0	0	0	0	0	0	0	0	0	0	0	0	1	0	0	0	0	0	0	0	0	0	0	0	0	0	0	0	N152	10.1021/ja512838z	2015	indirect	OPT	TAG	UA09_BCNK	BCNK
429	5xwd	0	A	128	ASN	N	10	18	28	N	S	0.503185	N	0	0	0	0	0	0	0	0	0	0	0	0	1	0	0	0	0	0	0	0	0	0	0	0	0	0	0	0	N152	10.1021/ja512838z	2015	indirect	OPT	TAG	UA11_4TCOK	4TCOK
430	4hzg	0	A	176	CYS	C	20	14	34	C	T	0.103704	C	0.137931	0	0.0862069	0	0	0.0517241	0.577586	0	0	0	0	0	0.0172414	0	0	0	0.0948276	0	0	0	0	0.0344828	0	0	0	0	0	1.96823	C176	10.1021/jacs.5b01681	2015	indirect	FUN	TAG	UA02_CouAA	CouAA
431	3a2n	0	A	183	GLY	G	12	14	26	G	H	0.630952	G	0.03	0	0	0	0	0	0.96	0	0	0	0	0	0	0	0	0	0	0	0	0.01	0	0	0	0	0	0	0	0.274743	G183	10.1021/jacs.5b01681	2015	indirect	FUN	TAG	UA02_CouAA	CouAA
432	1gfl	0	A	17	GLU	E	5	28	33	E	E	0.381443	E	0	0	0	0	1	0	0	0	0	0	0	0	0	0	0	0	0	0	0	0	0	0	0	0	0	0	0	0	E17	10.1021/jacs.5b03652	2015	direct	MS+GEL+OPT	TAG	UB25_FNO2F	FNO2F
433	1gfl	0	A	95	GLU	E	7	27	34	E	E	0.350515	E	0	0	0	0	1	0	0	0	0	0	0	0	0	0	0	0	0	0	0	0	0	0	0	0	0	0	0	0	E95	10.1021/jacs.5b03652	2015	direct	MS+GEL+OPT	TAG	UB25_FNO2F	FNO2F
434	1gfl	0	A	149	ASN	N	13	22	35	N	E	0.152866	N	0	0	0	0	0	0	0	0	0	0	0	0	1	0	0	0	0	0	0	0	0	0	0	0	0	0	0	0	N149	10.1021/jacs.5b03652	2015	direct	MS+GEL+OPT	TAG	UB25_FNO2F	FNO2F
435	1gfl	0	A	151	TYR	Y	6	22	28	Y	E	0.518018	Y	0	0	0	0	0	0	0	0	0	0	0	0	0	0	0	0	0	0	0	0	0	1	0	0	0	0	0	0	Y151	10.1021/jacs.5b03652	2015	direct	MS+GEL+OPT	TAG	UB25_FNO2F	FNO2F
436	2y0g	0	A	149	ASN	N	5	19	24	N	E	0.414013	N	0	0	0	0	0	0	0	0	0	0	0	0	1	0	0	0	0	0	0	0	0	0	0	0	0	0	0	0	N163	10.1021/sb500195w	2015	direct	GEL+OPT	TAG	UA23_pAcF	pAcF
437	2y0g	0	A	149	ASN	N	5	19	24	N	E	0.414013	N	0	0	0	0	0	0	0	0	0	0	0	0	1	0	0	0	0	0	0	0	0	0	0	0	0	0	0	0	N163	10.1021/sb500195w	2015	indirect	OPT	TAG	UA42_pBpF	pBpF
438	2y0g	0	A	149	ASN	N	5	19	24	N	E	0.414013	N	0	0	0	0	0	0	0	0	0	0	0	0	1	0	0	0	0	0	0	0	0	0	0	0	0	0	0	0	N163	10.1021/sb500195w	2015	indirect	OPT	TAG	UB24_sTyr	sTyr
439	1g4m	0	A	7	ARG	R	6	15	21	R	E	0.516129	R	0	0	0	0	0	0	0	0	0	0.01	0	0	0	0	0.01	0.88	0	0	0	0	0	0	0	0	0	0	0.1	0.627364	R7	10.1038/ncomms9202	2015	direct	GEL+NMR	TAG	UB15_F2Y	F2Y
440	1g4m	0	A	11	LYS	K	16	17	33	K	E	0.42439	K	0	0	0	0	0	0	0	0	0	1	0	0	0	0	0	0	0	0	0	0	0	0	0	0	0	0	0	0	K11	10.1038/ncomms9202	2015	direct	GEL+NMR	TAG	UB15_F2Y	F2Y
441	1g4m	0	A	21	TYR	Y	20	26	46	Y	E	0.0720721	Y	0	0	0	0	0	0	0	0	0	0	0	0	0	0	0	0	0	0	0	0	0	1	0	0	0	0	0	0	Y21	10.1038/ncomms9202	2015	direct	GEL+NMR	TAG	UB15_F2Y	F2Y
442	1g4m	0	A	63	TYR	Y	17	27	44	Y	E	0.027027	Y	0	0	0	0	0	0	0	0	0	0	0	0	0	0	0	0	0	0	0	0	0	1	0	0	0	0	0	0	Y63	10.1038/ncomms9202	2015	direct	MS+GEL+NMR	TAG	UB15_F2Y	F2Y
443	1g4m	0	A	75	PHE	F	18	12	30	F	E	0.126904	F	0	0	0	0	0	1	0	0	0	0	0	0	0	0	0	0	0	0	0	0	0	0	0	0	0	0	0	0	F75	10.1038/ncomms9202	2015	direct	GEL+NMR	TAG	UB15_F2Y	F2Y
444	1g4m	0	A	107	LYS	K	13	8	21	K	H	0.565854	K	0	0	0	0	0	0	0	0	0	1	0	0	0	0	0	0	0	0	0	0	0	0	0	0	0	0	0	0	K107	10.1038/ncomms9202	2015	direct	GEL+NMR	TAG	UB15_F2Y	F2Y
445	1g4m	0	A	136	THR	T	5	15	20	T	G	0.450704	T	0	0	0	0	0	0	0	0	0	0	0	0	0	0	0	0	0	1	0	0	0	0	0	0	0	0	0	0	T136	10.1038/ncomms9202	2015	direct	GEL+NMR	TAG	UB15_F2Y	F2Y
446	1g4m	0	A	138	LYS	K	15	19	34	K	G	0.356098	K	0	0	0	0	0	0	0	0	0	1	0	0	0	0	0	0	0	0	0	0	0	0	0	0	0	0	0	0	K138	10.1038/ncomms9202	2015	direct	GEL+NMR	TAG	UB15_F2Y	F2Y
447	1g4m	0	A	165	ARG	R	8	25	33	R	E	0.354839	R	0	0	0	0	0	0	0.01	0	0	0	0	0	0	0	0	0.99	0	0	0	0	0	0	0	0	0	0	0	0.0807931	R165	10.1038/ncomms9202	2015	direct	GEL+NMR	TAG	UB15_F2Y	F2Y
448	1g4m	0	A	209	TYR	Y	10	21	31	Y	E	0.13964	Y	0	0	0	0	0	0	0	0	0	0	0	0	0	0	0	0	0	0	0	0	0	1	0	0	0	0	0	0	Y209	10.1038/ncomms9202	2015	direct	GEL+NMR	TAG	UB15_F2Y	F2Y
449	1g4m	0	A	249	TYR	Y	20	7	27	Y	E	0.220721	Y	0	0	0	0	0	0	0	0	0	0	0	0	0	0	0	0	0	0	0	0	0	1	0	0	0	0	0	0	Y249	10.1038/ncomms9202	2015	direct	GEL+NMR	TAG	UB15_F2Y	F2Y
450	1g4m	0	A	277	PHE	F	11	21	32	F	-	0.436548	F	0	0	0	0	0	1	0	0	0	0	0	0	0	0	0	0	0	0	0	0	0	0	0	0	0	0	0	0	F277	10.1038/ncomms9202	2015	direct	GEL+NMR	TAG	UB15_F2Y	F2Y
451	1g4m	0	A	294	LYS	K	1	15	16	K	T	0.780488	K	0	0	0	0	0	0	0	0	0	1	0	0	0	0	0	0	0	0	0	0	0	0	0	0	0	0	0	0	K294	10.1038/ncomms9202	2015	direct	GEL+NMR	TAG	UB15_F2Y	F2Y
452	1u88	0	A	6	GLY	G	17	22	39	G	E	0.0238095	G	0	0	0	0	0	0	1	0	0	0	0	0	0	0	0	0	0	0	0	0	0	0	0	0	0	0	0	0	G6	10.1038/srep17196	2015	direct	MS+GEL	TAG	UA47_pAzF	pAzF
453	1u88	0	A	52	PHE	F	21	16	37	F	S	0.0203046	F	0	0	0	0	0	1	0	0	0	0	0	0	0	0	0	0	0	0	0	0	0	0	0	0	0	0	0	0	F52	10.1038/srep17196	2015	direct	MS+GEL	TAG	UA47_pAzF	pAzF
454	4fwx	0	A	3	SER	S	7	11	18	S	-	0.476923	S	0	0	0	0	0	0	0	0	0	0	0	0	0	0	0	0	1	0	0	0	0	0	0	0	0	0	0	0	S3	10.1039/C5SC01126D	2015	direct	MS+GEL	TAG	UB17_3OMeY	3OMeY
455	3cg8	0	A	47	GLU	E	4	12	16	E	-	0.618557	E	0.05	0	0	0.01	0.92	0	0	0	0	0	0	0	0	0	0.01	0	0	0	0	0.01	0	0	0	0	0	0	0	0.526083	E47	10.1039/c4cc09179e	2015	direct	YIE+GEL+FUN	TAG	UA47_pAzF	pAzF
456	3cg8	0	A	60	ASP	D	5	7	12	D	G	0.96319	D	0	0	0	0.87	0	0	0.1	0	0	0	0	0	0.03	0	0	0	0	0	0	0	0	0	0	0	0	0	0	0.658754	D60	10.1039/c4cc09179e	2015	direct	YIE+GEL+FUN	TAG	UA47_pAzF	pAzF
457	3cg8	0	A	96	ASP	D	1	16	17	D	S	0.656442	D	0	0	0	1	0	0	0	0	0	0	0	0	0	0	0	0	0	0	0	0	0	0	0	0	0	0	0	0	D96	10.1039/c4cc09179e	2015	direct	YIE+GEL+FUN	TAG	UA47_pAzF	pAzF
458	3cg8	0	A	163	GLU	E	12	21	33	E	T	0.608247	E	0.01	0	0	0	0.91	0	0	0	0	0	0	0	0	0.01	0	0	0	0	0	0.07	0	0	0	0	0	0	0	0.525248	E163	10.1039/c4cc09179e	2015	direct	YIE+GEL+FUN	TAG	UA47_pAzF	pAzF
459	3cg8	0	A	204	LYS	K	2	17	19	K	-	0.780488	K	0.33	0	0	0.03	0.06	0	0	0	0	0.28	0	0	0	0.28	0.02	0	0	0	0	0	0	0	0	0	0	0	0	2.06444	K204	10.1039/c4cc09179e	2015	direct	GEL+FUN	TAG	UA47_pAzF	pAzF
460	2b3p	0	A	151	TYR	Y	5	22	27	Y	E	0.630631	Y	0	0	0	0	0	0	0	0	0	0	0	0	0	0	0	0	0	0	0	0	0	0.99	0	0.01	0	0	0	0.0807931	Y151	10.1073/pnas.1507741112	2015	direct	OPT	TAG	UA23_pAcF	pAcF
461	2b3p	0	A	151	TYR	Y	5	22	27	Y	E	0.630631	Y	0	0	0	0	0	0	0	0	0	0	0	0	0	0	0	0	0	0	0	0	0	0.99	0	0.01	0	0	0	0.0807931	Y151	10.1073/pnas.1507741112	2015	direct	OPT	TAG	UA73_OMeY	OMeY
462	2b3p	0	A	151	TYR	Y	5	22	27	Y	E	0.630631	Y	0	0	0	0	0	0	0	0	0	0	0	0	0	0	0	0	0	0	0	0	0	0.99	0	0.01	0	0	0	0.0807931	Y151	10.1073/pnas.1507741112	2015	direct	OPT	TAG	UB18_AcrF	AcrF
463	2b3p	0	A	151	TYR	Y	5	22	27	Y	E	0.630631	Y	0	0	0	0	0	0	0	0	0	0	0	0	0	0	0	0	0	0	0	0	0	0.99	0	0.01	0	0	0	0.0807931	Y151	10.1073/pnas.1507741112	2015	direct	OPT	TAG	UA47_pAzF	pAzF
464	2b3p	0	A	151	TYR	Y	5	22	27	Y	E	0.630631	Y	0	0	0	0	0	0	0	0	0	0	0	0	0	0	0	0	0	0	0	0	0	0.99	0	0.01	0	0	0	0.0807931	Y151	10.1073/pnas.1507741112	2015	direct	OPT	TAG	UB19_OallylY	OallylY
465	2b3p	0	A	151	TYR	Y	5	22	27	Y	E	0.630631	Y	0	0	0	0	0	0	0	0	0	0	0	0	0	0	0	0	0	0	0	0	0	0.99	0	0.01	0	0	0	0.0807931	Y151	10.1073/pnas.1507741112	2015	direct	OPT	TAG	UA72_pBrF	pBrF
466	2b3p	0	A	151	TYR	Y	5	22	27	Y	E	0.630631	Y	0	0	0	0	0	0	0	0	0	0	0	0	0	0	0	0	0	0	0	0	0	0.99	0	0.01	0	0	0	0.0807931	Y151	10.1073/pnas.1507741112	2015	direct	OPT	TAG	UA65_iodoF	iodoF
467	2b3p	0	A	151	TYR	Y	5	22	27	Y	E	0.630631	Y	0	0	0	0	0	0	0	0	0	0	0	0	0	0	0	0	0	0	0	0	0	0.99	0	0.01	0	0	0	0.0807931	Y151	10.1073/pnas.1507741112	2015	direct	OPT	TAG	UB08_pAzmF	pAzmF
468	2b3p	0	A	151	TYR	Y	5	22	27	Y	E	0.630631	Y	0	0	0	0	0	0	0	0	0	0	0	0	0	0	0	0	0	0	0	0	0	0.99	0	0.01	0	0	0	0.0807931	Y151	10.1073/pnas.1507741112	2015	direct	OPT	TAG	UB20_PheF	PheF
469	2b3p	0	A	151	TYR	Y	5	22	27	Y	E	0.630631	Y	0	0	0	0	0	0	0	0	0	0	0	0	0	0	0	0	0	0	0	0	0	0.99	0	0.01	0	0	0	0.0807931	Y151	10.1073/pnas.1507741112	2015	direct	OPT	TAG	UB21_OtBuY	OtBuY
470	1fqg	0	A	179	ASP	D	21	16	37	D	T	0.00613497	D	0	0	0	1	0	0	0	0	0	0	0	0	0	0	0	0	0	0	0	0	0	0	0	0	0	0	0	0	D154	10.1073/pnas.1507741112	2015	indirect	FUN	TAG	UA23_pAcF	pAcF
471	1fqg	0	A	179	ASP	D	21	16	37	D	T	0.00613497	D	0	0	0	1	0	0	0	0	0	0	0	0	0	0	0	0	0	0	0	0	0	0	0	0	0	0	0	0	D154	10.1073/pnas.1507741112	2015	indirect	FUN	TAG	UA73_OMeY	OMeY
472	1fqg	0	A	179	ASP	D	21	16	37	D	T	0.00613497	D	0	0	0	1	0	0	0	0	0	0	0	0	0	0	0	0	0	0	0	0	0	0	0	0	0	0	0	0	D154	10.1073/pnas.1507741112	2015	indirect	FUN	TAG	UB18_AcrF	AcrF
473	1fqg	0	A	179	ASP	D	21	16	37	D	T	0.00613497	D	0	0	0	1	0	0	0	0	0	0	0	0	0	0	0	0	0	0	0	0	0	0	0	0	0	0	0	0	D154	10.1073/pnas.1507741112	2015	indirect	FUN	TAG	UA47_pAzF	pAzF
474	1fqg	0	A	179	ASP	D	21	16	37	D	T	0.00613497	D	0	0	0	1	0	0	0	0	0	0	0	0	0	0	0	0	0	0	0	0	0	0	0	0	0	0	0	0	D154	10.1073/pnas.1507741112	2015	indirect	FUN	TAG	UB19_OallylY	OallylY
475	1fqg	0	A	179	ASP	D	21	16	37	D	T	0.00613497	D	0	0	0	1	0	0	0	0	0	0	0	0	0	0	0	0	0	0	0	0	0	0	0	0	0	0	0	0	D154	10.1073/pnas.1507741112	2015	indirect	FUN	TAG	UA72_pBrF	pBrF
476	1fqg	0	A	179	ASP	D	21	16	37	D	T	0.00613497	D	0	0	0	1	0	0	0	0	0	0	0	0	0	0	0	0	0	0	0	0	0	0	0	0	0	0	0	0	D154	10.1073/pnas.1507741112	2015	indirect	FUN	TAG	UA65_iodoF	iodoF
477	1fqg	0	A	179	ASP	D	21	16	37	D	T	0.00613497	D	0	0	0	1	0	0	0	0	0	0	0	0	0	0	0	0	0	0	0	0	0	0	0	0	0	0	0	0	D154	10.1073/pnas.1507741112	2015	indirect	FUN	TAG	UB08_pAzmF	pAzmF
478	1fqg	0	A	179	ASP	D	21	16	37	D	T	0.00613497	D	0	0	0	1	0	0	0	0	0	0	0	0	0	0	0	0	0	0	0	0	0	0	0	0	0	0	0	0	D154	10.1073/pnas.1507741112	2015	indirect	FUN	TAG	UB20_PheF	PheF
479	1fqg	0	A	179	ASP	D	21	16	37	D	T	0.00613497	D	0	0	0	1	0	0	0	0	0	0	0	0	0	0	0	0	0	0	0	0	0	0	0	0	0	0	0	0	D154	10.1073/pnas.1507741112	2015	indirect	FUN	TAG	UB21_OtBuY	OtBuY
480	1fqg	0	A	216	VAL	V	14	14	28	V	S	0.302817	V	0	0	0	0	0	0	0	0	0	0	0	0	0	0	0	0	0	0	0	1	0	0	0	0	0	0	0	0	V191	10.1073/pnas.1507741112	2015	indirect	FUN	TAG	UA23_pAcF	pAcF
481	1fqg	0	A	216	VAL	V	14	14	28	V	S	0.302817	V	0	0	0	0	0	0	0	0	0	0	0	0	0	0	0	0	0	0	0	1	0	0	0	0	0	0	0	0	V191	10.1073/pnas.1507741112	2015	indirect	FUN	TAG	UA73_OMeY	OMeY
482	1fqg	0	A	216	VAL	V	14	14	28	V	S	0.302817	V	0	0	0	0	0	0	0	0	0	0	0	0	0	0	0	0	0	0	0	1	0	0	0	0	0	0	0	0	V191	10.1073/pnas.1507741112	2015	direct	MS+FUN	TAG	UB18_AcrF	AcrF
483	1fqg	0	A	216	VAL	V	14	14	28	V	S	0.302817	V	0	0	0	0	0	0	0	0	0	0	0	0	0	0	0	0	0	0	0	1	0	0	0	0	0	0	0	0	V191	10.1073/pnas.1507741112	2015	indirect	FUN	TAG	UA47_pAzF	pAzF
484	1fqg	0	A	216	VAL	V	14	14	28	V	S	0.302817	V	0	0	0	0	0	0	0	0	0	0	0	0	0	0	0	0	0	0	0	1	0	0	0	0	0	0	0	0	V191	10.1073/pnas.1507741112	2015	indirect	FUN	TAG	UB19_OallylY	OallylY
485	1fqg	0	A	216	VAL	V	14	14	28	V	S	0.302817	V	0	0	0	0	0	0	0	0	0	0	0	0	0	0	0	0	0	0	0	1	0	0	0	0	0	0	0	0	V191	10.1073/pnas.1507741112	2015	indirect	FUN	TAG	UA72_pBrF	pBrF
486	1fqg	0	A	216	VAL	V	14	14	28	V	S	0.302817	V	0	0	0	0	0	0	0	0	0	0	0	0	0	0	0	0	0	0	0	1	0	0	0	0	0	0	0	0	V191	10.1073/pnas.1507741112	2015	indirect	FUN	TAG	UA65_iodoF	iodoF
487	1fqg	0	A	216	VAL	V	14	14	28	V	S	0.302817	V	0	0	0	0	0	0	0	0	0	0	0	0	0	0	0	0	0	0	0	1	0	0	0	0	0	0	0	0	V191	10.1073/pnas.1507741112	2015	indirect	FUN	TAG	UB08_pAzmF	pAzmF
488	1fqg	0	A	216	VAL	V	14	14	28	V	S	0.302817	V	0	0	0	0	0	0	0	0	0	0	0	0	0	0	0	0	0	0	0	1	0	0	0	0	0	0	0	0	V191	10.1073/pnas.1507741112	2015	indirect	FUN	TAG	UB20_PheF	PheF
489	1fqg	0	A	216	VAL	V	14	14	28	V	S	0.302817	V	0	0	0	0	0	0	0	0	0	0	0	0	0	0	0	0	0	0	0	1	0	0	0	0	0	0	0	0	V191	10.1073/pnas.1507741112	2015	indirect	FUN	TAG	UB21_OtBuY	OtBuY
490	3sya	0	A	91	TRP	W	3	13	16	W	H	0.440529	W	0	0	0	0	0	0	0	0	0	0	0	0	0	0	0	0	0	0	0	0	1	0	0	0	0	0	0	0	W42	10.1074/jbc.M114.631960	2015	other	FUN+DCA	TAG	UA77_F4W	F4W
491	3sya	0	A	91	TRP	W	3	13	16	W	H	0.440529	W	0	0	0	0	0	0	0	0	0	0	0	0	0	0	0	0	0	0	0	0	1	0	0	0	0	0	0	0	W42	10.1074/jbc.M114.631960	2015	other	FUN+DCA	TAG	UB12_IndA	IndA
492	3sya	0	A	91	TRP	W	3	13	16	W	H	0.440529	W	0	0	0	0	0	0	0	0	0	0	0	0	0	0	0	0	0	0	0	0	1	0	0	0	0	0	0	0	W42	10.1074/jbc.M114.631960	2015	other	FUN+DCA	TAG	UB13_CHA	CHA
493	2y0g	0	A	39	TYR	Y	8	14	22	Y	G	0.671171	Y	0	0	0	0	0	0	0	0	0	0	0	0	0	0	0	0	0	0	0	0	0	1	0	0	0	0	0	0	Y53	10.1093/protein/gzv048	2015	direct	MS+GEL+OPT	TAG	UA23_pAcF	pAcF
494	4gh7	0	A	20	GLN	Q	2	17	19	Q	T	0.843434	Q	0	0	0	0	0	0	0	0	0	0	0	0	0	0.24	0.74	0.02	0	0	0	0	0	0	0	0	0	0	0	0.92847	Q20	10.1093/protein/gzv048	2015	direct	MS+GEL+OPT	TAG	UA23_pAcF	pAcF
495	6ih9	0	A	327	ASP	D	0	7	7	D	T	1	D	0	0	0	1	0	0	0	0	0	0	0	0	0	0	0	0	0	0	0	0	0	0	0	0	0	0	0	0	D109	10.1002/anie.201604067	2016	indirect	YIE+VP	TAG	UA22_NAEK	NAEK
496	6ih9	0	A	453	GLY	G	2	6	8	G	T	0.880952	G	0	0	0	0	0	0	1	0	0	0	0	0	0	0	0	0	0	0	0	0	0	0	0	0	0	0	0	0	G235	10.1002/anie.201604067	2016	indirect	YIE+VP	TAG	UA22_NAEK	NAEK
497	6ih9	0	A	454	THR	T	0	8	8	T	T	0.93662	T	0	0	0	0	0	0	0	0	0	0	0	0	0	0	0	0	0	1	0	0	0	0	0	0	0	0	0	0	T236	10.1002/anie.201604067	2016	indirect	YIE+VP	TAG	UA22_NAEK	NAEK
498	6ih9	0	A	587	ASN	N	0	7	7	N	S	0.764331	N	0	0	0	0	0	0	0	0.02	0	0	0	0	0.98	0	0	0	0	0	0	0	0	0	0	0	0	0	0	0.141441	N369	10.1002/anie.201604067	2016	indirect	YIE+VP	TAG	UA22_NAEK	NAEK
499	6ih9	0	A	588	ARG	R	6	4	10	R	S	0.423387	R	0	0	0	0	0	0	0	0	0	0	0	0	0	0	0	0.2	0	0.8	0	0	0	0	0	0	0	0	0	0.721928	R370	10.1002/anie.201604067	2016	indirect	YIE+VP	TAG	UA22_NAEK	NAEK
500	3cf1	0	A	131	PHE	F	9	19	28	F	I	0.431472	F	0	0	0	0	0	1	0	0	0	0	0	0	0	0	0	0	0	0	0	0	0	0	0	0	0	0	0	0	F131	10.1002/cbic.201500695	2016	direct	GEL+OPT+FUN	TAG	UB08_pAzmF	pAzmF
501	3cf1	0	A	382	GLN	Q	10	19	29	Q	H	0.555556	Q	0	0	0	0	0	0	0	0	0	0	0	0	0	0	1	0	0	0	0	0	0	0	0	0	0	0	0	0	Q382	10.1002/cbic.201500695	2016	direct	GEL+OPT+FUN	TAG	UB08_pAzmF	pAzmF
502	4eig	0	A	10	VAL	V	7	17	24	V	G	0.330986	V	0	0	0	0	0	0	0	0	0	0	0	0	0	0	0	0	0	0	0	1	0	0	0	0	0	0	0	0	V10	10.1016/j.bmc.2016.07.008	2016	other	YIE+GEL	TAG	UB02_CytA	CytA
503	4eig	0	A	10	VAL	V	7	17	24	V	G	0.330986	V	0	0	0	0	0	0	0	0	0	0	0	0	0	0	0	0	0	0	0	1	0	0	0	0	0	0	0	0	V10	10.1016/j.bmc.2016.07.008	2016	other	YIE+GEL	TAG	UB03_UraA	UraA
504	4eig	0	A	10	VAL	V	7	17	24	V	G	0.330986	V	0	0	0	0	0	0	0	0	0	0	0	0	0	0	0	0	0	0	0	1	0	0	0	0	0	0	0	0	V10	10.1016/j.bmc.2016.07.008	2016	other	YIE+GEL	TAG	UB04_ThyA	ThyA
505	4eig	0	A	10	VAL	V	7	17	24	V	G	0.330986	V	0	0	0	0	0	0	0	0	0	0	0	0	0	0	0	0	0	0	0	1	0	0	0	0	0	0	0	0	V10	10.1016/j.bmc.2016.07.008	2016	other	YIE+GEL	TAG	UB05_AdeA	AdeA
506	4eig	0	A	10	VAL	V	7	17	24	V	G	0.330986	V	0	0	0	0	0	0	0	0	0	0	0	0	0	0	0	0	0	0	0	1	0	0	0	0	0	0	0	0	V10	10.1016/j.bmc.2016.07.008	2016	other	YIE+GEL	TAG	UB06_GuaA	GuaA
507	1kfd	0	A	484	LEU	L	14	9	23	L	-	0.432927	L	0	0	0	0	0	0	0	0	0	0	1	0	0	0	0	0	0	0	0	0	0	0	0	0	0	0	0	0	L161	10.1016/j.bmc.2016.07.008	2016	other	YIE+GEL	TAG	UB02_CytA	CytA
508	1kfd	0	A	484	LEU	L	14	9	23	L	-	0.432927	L	0	0	0	0	0	0	0	0	0	0	1	0	0	0	0	0	0	0	0	0	0	0	0	0	0	0	0	0	L161	10.1016/j.bmc.2016.07.008	2016	other	YIE+GEL	TAG	UB03_UraA	UraA
509	1kfd	0	A	484	LEU	L	14	9	23	L	-	0.432927	L	0	0	0	0	0	0	0	0	0	0	1	0	0	0	0	0	0	0	0	0	0	0	0	0	0	0	0	0	L161	10.1016/j.bmc.2016.07.008	2016	other	YIE+GEL	TAG	UB04_ThyA	ThyA
510	1kfd	0	A	484	LEU	L	14	9	23	L	-	0.432927	L	0	0	0	0	0	0	0	0	0	0	1	0	0	0	0	0	0	0	0	0	0	0	0	0	0	0	0	0	L161	10.1016/j.bmc.2016.07.008	2016	other	YIE+GEL	TAG	UB05_AdeA	AdeA
511	1kfd	0	A	484	LEU	L	14	9	23	L	-	0.432927	L	0	0	0	0	0	0	0	0	0	0	1	0	0	0	0	0	0	0	0	0	0	0	0	0	0	0	0	0	L161	10.1016/j.bmc.2016.07.008	2016	other	YIE+GEL	TAG	UB06_GuaA	GuaA
512	4mbp	0	A	29	LYS	K	6	8	14	K	H	0.707317	K	0	0	0	0	0	0	0	0	0	1	0	0	0	0	0	0	0	0	0	0	0	0	0	0	0	0	0	0	K29	10.1016/j.bmc.2016.09.035	2016	direct	GEL	TAG	UA09_BCNK	BCNK
513	4mbp	0	A	83	LYS	K	0	10	10	K	H	0.741463	K	0	0	0	0	0	0	0	0	0	1	0	0	0	0	0	0	0	0	0	0	0	0	0	0	0	0	0	0	K83	10.1016/j.bmc.2016.09.035	2016	direct	MS+GEL	TAG	UA09_BCNK	BCNK
514	4mbp	0	A	167	TYR	Y	13	26	39	Y	E	0.256757	Y	0	0	0	0	0	0	0	0	0	0	0	0	0	0	0	0	0	0	0	0	0	1	0	0	0	0	0	0	Y167	10.1016/j.bmc.2016.09.035	2016	direct	GEL	TAG	UA09_BCNK	BCNK
515	1u88	0	A	46	PHE	F	2	16	18	F	T	0.705584	F	0	0	0	0	0	1	0	0	0	0	0	0	0	0	0	0	0	0	0	0	0	0	0	0	0	0	0	0	F46	10.1016/j.bmc.2016.09.035	2016	direct	MS+GEL	TAG	UA47_pAzF	pAzF
516	1u88	0	A	87	LYS	K	6	22	28	K	H	0.395122	K	0	0	0	0	0	0	0	0	0	1	0	0	0	0	0	0	0	0	0	0	0	0	0	0	0	0	0	0	K87	10.1016/j.bmc.2016.09.035	2016	direct	GEL	TAG	UA47_pAzF	pAzF
517	1u88	0	A	113	LYS	K	3	15	18	K	S	0.741463	K	0	0	0	0	0	0	0	0	0	1	0	0	0	0	0	0	0	0	0	0	0	0	0	0	0	0	0	0	K113	10.1016/j.bmc.2016.09.035	2016	direct	GEL	TAG	UA47_pAzF	pAzF
518	1u88	0	A	139	HIS	H	0	15	15	H	S	0.98913	H	0	0	0	0	0	0	0	1	0	0	0	0	0	0	0	0	0	0	0	0	0	0	0	0	0	0	0	0	H139	10.1016/j.bmc.2016.09.035	2016	direct	GEL	TAG	UA47_pAzF	pAzF
519	1u88	0	A	46	PHE	F	2	16	18	F	T	0.705584	F	0	0	0	0	0	1	0	0	0	0	0	0	0	0	0	0	0	0	0	0	0	0	0	0	0	0	0	0	F46	10.1016/j.bmc.2016.09.035	2016	direct	GEL	TAG	UA22_NAEK	NAEK
520	1u88	0	A	113	LYS	K	3	15	18	K	S	0.741463	K	0	0	0	0	0	0	0	0	0	1	0	0	0	0	0	0	0	0	0	0	0	0	0	0	0	0	0	0	K113	10.1016/j.bmc.2016.09.035	2016	direct	GEL	TAG	UA22_NAEK	NAEK
521	2b3p	0	A	151	TYR	Y	5	22	27	Y	E	0.630631	Y	0	0	0	0	0	0	0	0	0	0	0	0	0	0	0	0	0	0	0	0	0	0.99	0	0.01	0	0	0	0.0807931	Y151	10.1016/j.tetlet.2016.09.033	2016	direct	GEL+OPT	TAG	UB07_adonY	adonY
522	2q3e	0	A	433	LEU	L	12	16	28	L	-	0.506098	L	0	0	0	0	0	0	0	0	0	0	1	0	0	0	0	0	0	0	0	0	0	0	0	0	0	0	0	0	L434	10.1021/acs.biochem.6b00259	2016	direct	GEL+OPT+FUN	TAG	UA42_pBpF	pBpF
523	2q3e	0	A	458	GLN	Q	12	17	29	Q	E	0.39899	Q	0	0	0	0	0	0	0	0	0	0	0	0	0	0	1	0	0	0	0	0	0	0	0	0	0	0	0	0	Q459	10.1021/acs.biochem.6b00259	2016	direct	GEL+OPT+FUN	TAG	UA42_pBpF	pBpF
524	2q3e	0	A	96	TYR	Y	10	12	22	Y	S	0.207207	Y	0	0	0	0	0	0	0	0	0	0	0	0	0	0	0	0	0	0	0	0	0	1	0	0	0	0	0	0	Y97	10.1021/acs.biochem.6b00259	2016	direct	GEL+OPT+FUN	TAG	UA42_pBpF	pBpF
525	2q3e	0	A	313	ARG	R	19	16	35	R	H	0.129032	R	0	0	0	0	0	0	0	0	0	0	0	0	0	0	0	1	0	0	0	0	0	0	0	0	0	0	0	0	R314	10.1021/acs.biochem.6b00259	2016	direct	GEL+OPT+FUN	TAG	UA42_pBpF	pBpF
526	2q3e	0	A	96	TYR	Y	10	12	22	Y	S	0.207207	Y	0	0	0	0	0	0	0	0	0	0	0	0	0	0	0	0	0	0	0	0	0	1	0	0	0	0	0	0	Y97	10.1021/acs.biochem.6b00259	2016	direct	GEL+OPT+FUN	TAG	UA47_pAzF	pAzF
527	2q3e	0	A	323	PHE	F	22	14	36	F	T	0.071066	F	0	0	0	0	0	1	0	0	0	0	0	0	0	0	0	0	0	0	0	0	0	0	0	0	0	0	0	0	F324	10.1021/acs.biochem.6b00259	2016	direct	GEL+OPT+FUN	TAG	UA47_pAzF	pAzF
528	2l3s	0	A	142	PHE	F	17	14	31	F	S	0.0964467	F	0	0	0	0	0	1	0	0	0	0	0	0	0	0	0	0	0	0	0	0	0	0	0	0	0	0	0	0	F8	10.1021/acs.biochem.6b00898	2016	indirect	OPT	TAG	UA30_pCNF	pCNF
529	3jae	0	A	84	TRP	W	20	16	36	W	E	0.0352423	W	0	0	0	0	0	0	0	0	0	0	0	0	0	0	0	0	0	0	0	0	0.529101	0	0	0	0	0	0.470899	0.997555	W60	10.1021/acschemneuro.5b00298	2016	other	FUN+DCA	TAG	UA77_F4W	F4W
530	3jae	0	A	110	TRP	W	19	14	33	W	-	0.0396476	W	0	0	0	0	0	0	0	0	0	0	0	0	0	0	0	0	0	0	0	0	0.529101	0	0	0	0	0	0.470899	0.997555	W86	10.1021/acschemneuro.5b00298	2016	other	FUN+DCA	TAG	UA77_F4W	F4W
531	3jae	0	A	84	TRP	W	20	16	36	W	E	0.0352423	W	0	0	0	0	0	0	0	0	0	0	0	0	0	0	0	0	0	0	0	0	0.529101	0	0	0	0	0	0.470899	0.997555	W60	10.1021/acschemneuro.5b00298	2016	other	FUN+DCA	TAG	UB12_IndA	IndA
532	3jae	0	A	110	TRP	W	19	14	33	W	-	0.0396476	W	0	0	0	0	0	0	0	0	0	0	0	0	0	0	0	0	0	0	0	0	0.529101	0	0	0	0	0	0.470899	0.997555	W86	10.1021/acschemneuro.5b00298	2016	other	FUN+DCA	TAG	UB12_IndA	IndA
533	2b3p	0	A	151	TYR	Y	5	22	27	Y	E	0.630631	Y	0	0	0	0	0	0	0	0	0	0	0	0	0	0	0	0	0	0	0	0	0	0.99	0	0.01	0	0	0	0.0807931	Y151	10.1021/acssynbio.5b00209	2016	direct	MS+GEL+OPT	TAG	UA42_pBpF	pBpF
534	2b3p	0	A	151	TYR	Y	5	22	27	Y	E	0.630631	Y	0	0	0	0	0	0	0	0	0	0	0	0	0	0	0	0	0	0	0	0	0	0.99	0	0.01	0	0	0	0.0807931	Y151	10.1021/acssynbio.5b00209	2016	direct	MS+GEL+OPT	TAG	UA65_iodoF	iodoF
535	2b3p	0	A	151	TYR	Y	5	22	27	Y	E	0.630631	Y	0	0	0	0	0	0	0	0	0	0	0	0	0	0	0	0	0	0	0	0	0	0.99	0	0.01	0	0	0	0.0807931	Y151	10.1021/acssynbio.5b00209	2016	direct	MS+GEL+OPT	TAG	UA47_pAzF	pAzF
536	2y0g	0	A	39	TYR	Y	8	14	22	Y	G	0.671171	Y	0	0	0	0	0	0	0	0	0	0	0	0	0	0	0	0	0	0	0	0	0	1	0	0	0	0	0	0	Y53	10.1038/srep20000	2016	direct	GEL+OPT	TAG	UA22_NAEK	NAEK
537	2y0g	0	A	101	LYS	K	9	15	24	K	T	0.556098	K	0	0	0	0	0	0	0	0	0	1	0	0	0	0	0	0	0	0	0	0	0	0	0	0	0	0	0	0	K115	10.1038/srep20000	2016	direct	GEL+OPT	TAG	UA22_NAEK	NAEK
538	2y0g	0	A	132	GLU	E	0	20	20	E	T	0.917526	E	0	0	0	0	1	0	0	0	0	0	0	0	0	0	0	0	0	0	0	0	0	0	0	0	0	0	0	0	E146	10.1038/srep20000	2016	direct	GEL+OPT	TAG	UA22_NAEK	NAEK
539	2y0g	0	A	17	GLU	E	6	25	31	E	E	0.469072	E	0	0	0	0	1	0	0	0	0	0	0	0	0	0	0	0	0	0	0	0	0	0	0	0	0	0	0	0	E31	10.1038/srep36946	2016	direct	GEL+OPT	TAG	UA38_LysZ	LysZ
540	2y0g	0	A	32	GLU	E	1	27	28	E	E	0.721649	E	0	0	0	0	1	0	0	0	0	0	0	0	0	0	0	0	0	0	0	0	0	0	0	0	0	0	0	0	E46	10.1038/srep36946	2016	direct	GEL+OPT	TAG	UA38_LysZ	LysZ
541	2y0g	0	A	17	GLU	E	6	25	31	E	E	0.469072	E	0	0	0	0	1	0	0	0	0	0	0	0	0	0	0	0	0	0	0	0	0	0	0	0	0	0	0	0	E31	10.1038/srep36946	2016	direct	GEL+OPT	TAG	UB10_pTmdZLys	pTmdZLys
542	2y0g	0	A	32	GLU	E	1	27	28	E	E	0.721649	E	0	0	0	0	1	0	0	0	0	0	0	0	0	0	0	0	0	0	0	0	0	0	0	0	0	0	0	0	E46	10.1038/srep36946	2016	direct	GEL+OPT	TAG	UB10_pTmdZLys	pTmdZLys
543	2y0g	0	A	17	GLU	E	6	25	31	E	E	0.469072	E	0	0	0	0	1	0	0	0	0	0	0	0	0	0	0	0	0	0	0	0	0	0	0	0	0	0	0	0	E31	10.1038/srep36946	2016	direct	GEL+OPT	TAG	UB11_mTmdZLys	mTmdZLys
544	2y0g	0	A	32	GLU	E	1	27	28	E	E	0.721649	E	0	0	0	0	1	0	0	0	0	0	0	0	0	0	0	0	0	0	0	0	0	0	0	0	0	0	0	0	E46	10.1038/srep36946	2016	direct	MS+GEL+OPT	TAG	UB11_mTmdZLys	mTmdZLys
545	1zfp	0	E	109	LYS	K	8	20	28	K	E	0.0536585	K	0	0	0	0	0	0	0	0	0	1	0	0	0	0	0	0	0	0	0	0	0	0	0	0	0	0	0	0	K54	10.1038/srep36946	2016	direct	GEL+OPT	TAG	UB11_mTmdZLys	mTmdZLys
546	2y0g	0	A	39	TYR	Y	8	14	22	Y	G	0.671171	Y	0	0	0	0	0	0	0	0	0	0	0	0	0	0	0	0	0	0	0	0	0	1	0	0	0	0	0	0	Y53	10.1039/c6sc02615j	2016	direct	MS+GEL	TAG	UA04_PABK	PABK
547	2y0g	0	A	149	ASN	N	5	19	24	N	E	0.414013	N	0	0	0	0	0	0	0	0	0	0	0	0	1	0	0	0	0	0	0	0	0	0	0	0	0	0	0	0	N163	10.1039/c6sc02615j	2016	direct	MS+GEL	TAG	UA04_PABK	PABK
548	5xwd	0	A	128	ASN	N	10	18	28	N	S	0.503185	N	0	0	0	0	0	0	0	0	0	0	0	0	1	0	0	0	0	0	0	0	0	0	0	0	0	0	0	0	N152	10.1039/c6sc02615j	2016	indirect	FUN	TAG	UA04_PABK	PABK
549	1bg8	0	A	58	VAL	V	19	11	30	V	H	0.0211268	V	0	0	0	0	0	0	0	0	0.01	0	0.01	0	0	0	0	0	0	0	0	0.98	0	0	0	0	0	0	0	0.161441	V58	10.1039/c6sc02615j	2016	direct	MS+GEL+FUN	TAG	UA04_PABK	PABK
550	4g36	0	A	529	LYS	K	11	17	28	K	-	0.302439	K	0	0	0	0	0	0	0	0	0	0.99	0	0	0	0	0	0	0	0	0	0	0	0	0	0	0	0	0.01	0.0807931	K534	10.1039/c6sc02615j	2016	indirect	FUN	TAG	UA04_PABK	PABK
551	3i0u	0	A	134	LYS	K	12	25	37	K	E	0.146341	K	0	0	0	0	0	0	0	0	0	1	0	0	0	0	0	0	0	0	0	0	0	0	0	0	0	0	0	0	K113	10.1039/c6sc02615j	2016	direct	GEL	TAG	UA04_PABK	PABK
552	2iqh	0	A	101	ASP	D	0	7	7	D	S	1	D	0	0.01	0	0.6	0	0	0.01	0	0	0	0	0	0.38	0	0	0	0	0	0	0	0	0	0	0	0	0	0	1.10551	D94	10.1126/science.aah5869	2016	indirect	FUN+VP	TAG	UA22_NAEK	NAEK
553	2iqh	0	A	102	GLY	G	3	10	13	G	S	0.964286	G	0	0	0	0	0	0	0.98	0	0	0	0	0	0	0	0	0.02	0	0	0	0	0	0	0	0	0	0	0	0.141441	G95	10.1126/science.aah5869	2016	indirect	FUN+VP	TAG	UA22_NAEK	NAEK
554	2iqh	0	A	123	ALA	A	21	8	29	A	H	0.113208	A	1	0	0	0	0	0	0	0	0	0	0	0	0	0	0	0	0	0	0	0	0	0	0	0	0	0	0	0	A116	10.1126/science.aah5869	2016	indirect	FUN+VP	TAG	UA22_NAEK	NAEK
555	2iqh	0	A	126	GLY	G	0	15	15	G	T	0.559524	G	0	0	0	0	0	0	1	0	0	0	0	0	0	0	0	0	0	0	0	0	0	0	0	0	0	0	0	0	G119	10.1126/science.aah5869	2016	indirect	FUN+VP	TAG	UA22_NAEK	NAEK
556	2iqh	0	A	128	ASP	D	4	19	23	D	-	0.509202	D	0	0	0	1	0	0	0	0	0	0	0	0	0	0	0	0	0	0	0	0	0	0	0	0	0	0	0	0	D121	10.1126/science.aah5869	2016	indirect	FUN+VP	TAG	UA22_NAEK	NAEK
557	2iqh	0	A	150	ARG	R	18	15	33	R	-	0.487903	R	0	0	0	0	0	0	0	0	0	0	0	0	0	0	0	1	0	0	0	0	0	0	0	0	0	0	0	0	R143	10.1126/science.aah5869	2016	indirect	FUN+VP	TAG	UA22_NAEK	NAEK
558	2iqh	0	A	151	THR	T	8	19	27	T	H	0.267606	T	0	0	0	0	0	0	0	0	0	0	0	0	0	0	0	0	0	1	0	0	0	0	0	0	0	0	0	0	T144	10.1126/science.aah5869	2016	indirect	FUN+VP	TAG	UA22_NAEK	NAEK
559	2iqh	0	A	163	MET	M	24	24	48	M	G	0.0159574	M	0	0	0	0	0	0	0	0	0	0	0	1	0	0	0	0	0	0	0	0	0	0	0	0	0	0	0	0	M156	10.1126/science.aah5869	2016	indirect	FUN+VP	TAG	UA22_NAEK	NAEK
560	2iqh	0	A	169	GLY	G	22	23	45	G	T	0	G	0	0	0	0	0	0	1	0	0	0	0	0	0	0	0	0	0	0	0	0	0	0	0	0	0	0	0	0	G162	10.1126/science.aah5869	2016	indirect	FUN+VP	TAG	UA22_NAEK	NAEK
561	2iqh	0	A	28	SER	S	7	18	25	S	H	0.492308	S	0	0	0	0	0	0	0	0	0	0	0	0	0	0	0	0	1	0	0	0	0	0	0	0	0	0	0	0	S21	10.1126/science.aah5869	2016	indirect	FUN+VP	TAG	UA22_NAEK	NAEK
562	2iqh	0	A	32	MET	M	16	26	42	M	H	0.12234	M	0	0	0	0	0	0	0	0	0	0	0	1	0	0	0	0	0	0	0	0	0	0	0	0	0	0	0	0	M25	10.1126/science.aah5869	2016	indirect	FUN+VP	TAG	UA22_NAEK	NAEK
563	2iqh	0	A	48	LYS	K	0	18	18	K	T	0.82439	K	0	0	0	0	0	0	0	0	0	1	0	0	0	0	0	0	0	0	0	0	0	0	0	0	0	0	0	0	K41	10.1126/science.aah5869	2016	indirect	FUN+VP	TAG	UA22_NAEK	NAEK
564	2iqh	0	A	49	LEU	L	19	6	25	L	-	0.146341	L	0	0	0	0	0	0	0	0	0	0	1	0	0	0	0	0	0	0	0	0	0	0	0	0	0	0	0	0	L42	10.1126/science.aah5869	2016	indirect	FUN+VP	TAG	UA22_NAEK	NAEK
565	2iqh	0	A	113	LYS	K	6	16	22	K	H	0.541463	K	0	0	0	0	0	0	0	0	0	1	0	0	0	0	0	0	0	0	0	0	0	0	0	0	0	0	0	0	K106	10.1126/science.aah5869	2016	indirect	FUN+VP	TAG	UA22_NAEK	NAEK
566	2iqh	0	A	127	ASP	D	11	8	19	D	-	0.533742	D	0	0	0	0.78	0.22	0	0	0	0	0	0	0	0	0	0	0	0	0	0	0	0	0	0	0	0	0	0	0.760168	D120	10.1126/science.aah5869	2016	indirect	FUN+VP	TAG	UA22_NAEK	NAEK
567	2iqh	0	A	148	TYR	Y	12	20	32	Y	-	0.472973	Y	0	0	0	0	0	0	0	0	0	0	0	0	0	0	0	0	0	0	0	0	0	1	0	0	0	0	0	0	Y141	10.1126/science.aah5869	2016	indirect	FUN+VP	TAG	UA22_NAEK	NAEK
568	2iqh	0	A	166	LEU	L	29	21	50	L	G	0.0121951	L	0	0	0	0	0	0	0	0	0	0	1	0	0	0	0	0	0	0	0	0	0	0	0	0	0	0	0	0	L159	10.1126/science.aah5869	2016	indirect	FUN+VP	TAG	UA22_NAEK	NAEK
569	2iqh	0	A	170	SER	S	20	18	38	S	T	0.3	S	0	0	0	0	0	0	0	0	0	0	0	0	0	0	0	0	1	0	0	0	0	0	0	0	0	0	0	0	S163	10.1126/science.aah5869	2016	indirect	FUN+VP	TAG	UA22_NAEK	NAEK
570	2iqh	0	A	172	LEU	L	26	6	32	L	S	0.0304878	L	0	0	0	0	0	0	0	0	0	0	1	0	0	0	0	0	0	0	0	0	0	0	0	0	0	0	0	0	L165	10.1126/science.aah5869	2016	indirect	FUN+VP	TAG	UA22_NAEK	NAEK
571	2iqh	0	A	175	ARG	R	12	9	21	R	T	0.258065	R	0	0	0	0	0	0	0	0	0	0	0	0	0	0	0	1	0	0	0	0	0	0	0	0	0	0	0	0	R168	10.1126/science.aah5869	2016	indirect	FUN+VP	TAG	UA22_NAEK	NAEK
572	4pus	0	A	13	SER	S	17	15	32	S	T	0.453846	S	0	0	0	0	0	0	0	0	0	0	0	0	0	0	0	0	1	0	0	0	0	0	0	0	0	0	0	0	S19	10.1126/science.aah5869	2016	indirect	FUN+VP	TAG	UA22_NAEK	NAEK
573	4pus	0	A	16	PRO	P	7	13	20	P	-	0.647059	P	0	0	0	0	0	0	0	0	0	0	0	0	0	1	0	0	0	0	0	0	0	0	0	0	0	0	0	0	P22	10.1126/science.aah5869	2016	indirect	FUN+VP	TAG	UA22_NAEK	NAEK
574	4pus	0	A	17	SER	S	14	4	18	S	S	0.346154	S	0	0	0	0	0	0	0	0	0	0	0	0	0	0	0	0	1	0	0	0	0	0	0	0	0	0	0	0	S23	10.1126/science.aah5869	2016	indirect	FUN+VP	TAG	UA22_NAEK	NAEK
575	4pus	0	A	18	GLY	G	1	14	15	G	S	0.404762	G	0	0	0	0	0	0	1	0	0	0	0	0	0	0	0	0	0	0	0	0	0	0	0	0	0	0	0	0	G24	10.1126/science.aah5869	2016	indirect	FUN+VP	TAG	UA22_NAEK	NAEK
576	4pus	0	A	31	VAL	V	19	8	27	V	H	0.0774648	V	0	0	0	0	0	0	0	0	0	0	0	0	0	0	0	0	0	0	0	1	0	0	0	0	0	0	0	0	V37	10.1126/science.aah5869	2016	indirect	FUN+VP	TAG	UA22_NAEK	NAEK
577	4pus	0	A	35	LYS	K	8	7	15	K	-	0.6	K	0	0	0	0	0	0	0	0	0	1	0	0	0	0	0	0	0	0	0	0	0	0	0	0	0	0	0	0	K41	10.1126/science.aah5869	2016	indirect	FUN+VP	TAG	UA22_NAEK	NAEK
578	4pus	0	A	37	THR	T	20	5	25	T	-	0.359155	T	0	0	0	0	0	0	0	0	0	0	0	0	0	0	0	0	0	1	0	0	0	0	0	0	0	0	0	0	T43	10.1126/science.aah5869	2016	indirect	FUN+VP	TAG	UA22_NAEK	NAEK
579	4pus	0	A	51	ILE	I	8	11	19	I	S	0.715976	I	0	0	0	0	0	0	0	0	1	0	0	0	0	0	0	0	0	0	0	0	0	0	0	0	0	0	0	0	I57	10.1126/science.aah5869	2016	indirect	FUN+VP	TAG	UA22_NAEK	NAEK
580	4pus	0	A	53	SER	S	9	14	23	S	-	0.4	S	0	0	0	0	0	0	0	0	0	0	0	0	0	0	0	0	1	0	0	0	0	0	0	0	0	0	0	0	S59	10.1126/science.aah5869	2016	indirect	FUN+VP	TAG	UA22_NAEK	NAEK
581	4pus	0	A	72	ARG	R	2	10	12	R	S	0.923387	R	0	0	0	0	0	0	0	0	0	0	0	0	0	0	0	1	0	0	0	0	0	0	0	0	0	0	0	0	R78	10.1126/science.aah5869	2016	indirect	FUN+VP	TAG	UA22_NAEK	NAEK
582	4pus	0	A	74	LEU	L	2	12	14	L	-	1	L	0	0	0	0	0	0	0	0	0	0	1	0	0	0	0	0	0	0	0	0	0	0	0	0	0	0	0	0	L80	10.1126/science.aah5869	2016	indirect	FUN+VP	TAG	UA22_NAEK	NAEK
583	4pus	0	A	96	ALA	A	29	14	43	A	H	0	A	1	0	0	0	0	0	0	0	0	0	0	0	0	0	0	0	0	0	0	0	0	0	0	0	0	0	0	0	A102	10.1126/science.aah5869	2016	indirect	FUN+VP	TAG	UA22_NAEK	NAEK
584	4pus	0	A	97	VAL	V	15	23	38	V	H	0.00704225	V	0	0	0	0	0	0	0	0	0	0	0	0	0	0	0	0	0	0	0	1	0	0	0	0	0	0	0	0	V103	10.1126/science.aah5869	2016	indirect	FUN+VP	TAG	UA22_NAEK	NAEK
585	4pus	0	A	131	ILE	I	25	17	42	I	H	0	I	0	0	0	0	0	0	0	0	1	0	0	0	0	0	0	0	0	0	0	0	0	0	0	0	0	0	0	0	I137	10.1126/science.aah5869	2016	indirect	FUN+VP	TAG	UA22_NAEK	NAEK
586	2rlf	0	A	23	SER	S	5	3	8	S	-	0.992308	S	0	0	0	0	0	0	0	0	0	0	0	0	0.01	0	0	0	0.99	0	0	0	0	0	0	0	0	0	0	0.0807931	S6	10.1126/science.aah5869	2016	indirect	FUN+VP	TAG	UA22_NAEK	NAEK
587	2rlf	0	A	24	ASP	D	7	6	13	D	-	0.809816	D	0	0	0	0.98	0	0	0	0	0	0	0	0	0.02	0	0	0	0	0	0	0	0	0	0	0	0	0	0	0.141441	D7	10.1126/science.aah5869	2016	indirect	FUN+VP	TAG	UA22_NAEK	NAEK
588	2rlf	0	A	37	HIS	H	22	10	32	H	H	0.0923913	H	0	0	0	0	0	0	0	1	0	0	0	0	0	0	0	0	0	0	0	0	0	0	0	0	0	0	0	0	H20	10.1126/science.aah5869	2016	indirect	FUN+VP	TAG	UA22_NAEK	NAEK
589	2rlf	0	A	41	TRP	W	15	13	28	W	H	0.0396476	W	0	0	0	0	0	0	0	0	0	0	0	0	0	0	0	0	0	0	0	0	1	0	0	0	0	0	0	0	W24	10.1126/science.aah5869	2016	indirect	FUN+VP	TAG	UA22_NAEK	NAEK
590	2rlf	0	A	49	LYS	K	2	12	14	K	-	0.912195	K	0	0	0	0	0	0	0	0	0	1	0	0	0	0	0	0	0	0	0	0	0	0	0	0	0	0	0	0	K32	10.1126/science.aah5869	2016	indirect	FUN+VP	TAG	UA22_NAEK	NAEK
591	2rlf	0	A	60	LYS	K	3	8	11	K	-	1	K	0	0	0	0	0	0	0	0	0	1	0	0	0	0	0	0	0	0	0	0	0	0	0	0	0	0	0	0	K43	10.1126/science.aah5869	2016	indirect	FUN+VP	TAG	UA22_NAEK	NAEK
592	2rlf	0	A	56	GLU	E	6	10	16	E	H	0.675258	E	0	0	0	0	0.54	0	0	0	0	0.46	0	0	0	0	0	0	0	0	0	0	0	0	0	0	0	0	0	0.995378	E39	10.1126/science.aah5869	2016	indirect	FUN+VP	TAG	UA22_NAEK	NAEK
593	4iuj	0	A	266	ARG	R	6	9	15	R	-	0.733871	R	0	0	0	0	0	0	0	0	0	0	0	0	0	0	0	1	0	0	0	0	0	0	0	0	0	0	0	0	R14	10.1126/science.aah5869	2016	indirect	FUN+VP	TAG	UA22_NAEK	NAEK
594	4iuj	0	A	270	LEU	L	19	14	33	L	-	0.29878	L	0	0	0	0	0	0	0	0	0	0	1	0	0	0	0	0	0	0	0	0	0	0	0	0	0	0	0	0	L18	10.1126/science.aah5869	2016	indirect	FUN+VP	TAG	UA22_NAEK	NAEK
595	4iuj	0	A	272	ASP	D	0	17	17	D	-	0.871166	D	0	0	0	0.54	0	0	0	0	0	0	0	0	0.46	0	0	0	0	0	0	0	0	0	0	0	0	0	0	0.995378	D20	10.1126/science.aah5869	2016	indirect	FUN+VP	TAG	UA22_NAEK	NAEK
596	4iuj	0	A	289	LYS	K	15	22	37	K	-	0.258537	K	0	0	0	0	0	0	0	0	0	1	0	0	0	0	0	0	0	0	0	0	0	0	0	0	0	0	0	0	K37	10.1126/science.aah5869	2016	indirect	FUN+VP	TAG	UA22_NAEK	NAEK
597	4iuj	0	A	318	LYS	K	11	7	18	K	E	0.380488	K	0	0	0	0	0	0	0	0	0	1	0	0	0	0	0	0	0	0	0	0	0	0	0	0	0	0	0	0	K66	10.1126/science.aah5869	2016	indirect	FUN+VP	TAG	UA22_NAEK	NAEK
598	4iuj	0	A	328	LYS	K	6	8	14	K	T	0.84878	K	0	0	0	0	0	0	0	0	0	1	0	0	0	0	0	0	0	0	0	0	0	0	0	0	0	0	0	0	K76	10.1126/science.aah5869	2016	indirect	FUN+VP	TAG	UA22_NAEK	NAEK
599	4iuj	0	A	274	PRO	P	7	12	19	P	S	0.470588	P	0	0	0	0	0	0	0	0	0	0	0	0	0	1	0	0	0	0	0	0	0	0	0	0	0	0	0	0	P22	10.1126/science.aah5869	2016	indirect	FUN+VP	TAG	UA22_NAEK	NAEK
600	4iuj	0	A	281	LYS	K	21	17	38	K	S	0.312195	K	0	0	0	0	0	0	0	0	0	1	0	0	0	0	0	0	0	0	0	0	0	0	0	0	0	0	0	0	K29	10.1126/science.aah5869	2016	indirect	FUN+VP	TAG	UA22_NAEK	NAEK
601	4oph	0	A	2	ASP	D	3	5	8	D	-	0.840491	D	0	0	0	1	0	0	0	0	0	0	0	0	0	0	0	0	0	0	0	0	0	0	0	0	0	0	0	0	D2	10.1126/science.aah5869	2016	indirect	FUN+VP	TAG	UA22_NAEK	NAEK
602	4oph	0	A	4	ASN	N	0	11	11	N	H	0.66879	N	0	0	0	0	0	0	0	0	0	0	0	0	1	0	0	0	0	0	0	0	0	0	0	0	0	0	0	0	N4	10.1126/science.aah5869	2016	indirect	FUN+VP	TAG	UA22_NAEK	NAEK
603	4oph	0	A	6	VAL	V	11	16	27	V	H	0.359155	V	0	0	0	0	0	0	0	0	0	0	0	0	0	0	0	0	0	0	0	1	0	0	0	0	0	0	0	0	V6	10.1126/science.aah5869	2016	indirect	FUN+VP	TAG	UA22_NAEK	NAEK
604	4oph	0	A	7	SER	S	6	22	28	S	H	0.323077	S	0	0	0	0	0	0	0	0	0	0	0	0	0	0	0	0	0.99	0.01	0	0	0	0	0	0	0	0	0	0.0807931	S7	10.1126/science.aah5869	2016	indirect	FUN+VP	TAG	UA22_NAEK	NAEK
605	4oph	0	A	8	SER	S	6	18	24	S	H	0.469231	S	0	0	0	0	0	0	0	0	0	0	0	0	0	0	0	0	1	0	0	0	0	0	0	0	0	0	0	0	S8	10.1126/science.aah5869	2016	indirect	FUN+VP	TAG	UA22_NAEK	NAEK
606	4oph	0	A	37	ARG	R	4	15	19	R	H	0.596774	R	0	0	0	0	0	0	0	0	0	0	0	0	0	0	0	1	0	0	0	0	0	0	0	0	0	0	0	0	R37	10.1126/science.aah5869	2016	indirect	FUN+VP	TAG	UA22_NAEK	NAEK
607	4oph	0	A	41	ALA	A	4	13	17	A	H	0.54717	A	0.01	0	0	0	0	0	0	0	0	0.98	0	0	0	0	0	0.01	0	0	0	0	0	0	0	0	0	0	0	0.161441	A41	10.1126/science.aah5869	2016	indirect	FUN+VP	TAG	UA22_NAEK	NAEK
608	4oph	0	A	43	LEU	L	21	11	32	L	H	0.097561	L	0	0	0	0	0	0	0	0	0.01	0	0.99	0	0	0	0	0	0	0	0	0	0	0	0	0	0	0	0	0.0807931	L43	10.1126/science.aah5869	2016	indirect	FUN+VP	TAG	UA22_NAEK	NAEK
609	4oph	0	A	83	SER	S	0	7	7	S	-	0.869231	S	0	0	0	0	0	0	0	0	0	0	0	0	0	0	0	0	1	0	0	0	0	0	0	0	0	0	0	0	S83	10.1126/science.aah5869	2016	indirect	FUN+VP	TAG	UA22_NAEK	NAEK
610	4oph	0	A	86	ALA	A	1	11	12	A	-	0.820755	A	1	0	0	0	0	0	0	0	0	0	0	0	0	0	0	0	0	0	0	0	0	0	0	0	0	0	0	0	A86	10.1126/science.aah5869	2016	indirect	FUN+VP	TAG	UA22_NAEK	NAEK
611	4oph	0	A	101	ASP	D	0	12	12	D	-	0.91411	D	0	0	0	1	0	0	0	0	0	0	0	0	0	0	0	0	0	0	0	0	0	0	0	0	0	0	0	0	D101	10.1126/science.aah5869	2016	indirect	FUN+VP	TAG	UA22_NAEK	NAEK
612	4oph	0	A	103	PHE	F	2	17	19	F	-	0.741117	F	0	0	0	0	0	1	0	0	0	0	0	0	0	0	0	0	0	0	0	0	0	0	0	0	0	0	0	0	F103	10.1126/science.aah5869	2016	indirect	FUN+VP	TAG	UA22_NAEK	NAEK
613	4oph	0	A	110	LYS	K	13	10	23	K	E	0.580488	K	0	0	0	0	0	0	0	0	0	0.99	0	0	0	0	0	0.01	0	0	0	0	0	0	0	0	0	0	0	0.0807931	K110	10.1126/science.aah5869	2016	indirect	FUN+VP	TAG	UA22_NAEK	NAEK
614	4oph	0	A	122	ALA	A	4	18	22	A	-	0.169811	A	1	0	0	0	0	0	0	0	0	0	0	0	0	0	0	0	0	0	0	0	0	0	0	0	0	0	0	0	A122	10.1126/science.aah5869	2016	indirect	FUN+VP	TAG	UA22_NAEK	NAEK
615	4oph	0	A	126	LYS	K	16	9	25	K	E	0.42439	K	0	0	0	0	0	0	0	0	0	0.99	0	0	0	0	0	0.01	0	0	0	0	0	0	0	0	0	0	0	0.0807931	K126	10.1126/science.aah5869	2016	indirect	FUN+VP	TAG	UA22_NAEK	NAEK
616	4oph	0	A	131	LYS	K	14	25	39	K	E	0.234146	K	0	0	0	0	0	0	0	0	0	1	0	0	0	0	0	0	0	0	0	0	0	0	0	0	0	0	0	0	K131	10.1126/science.aah5869	2016	indirect	FUN+VP	TAG	UA22_NAEK	NAEK
617	4oph	0	A	132	ALA	A	24	17	41	A	E	0.0188679	A	1	0	0	0	0	0	0	0	0	0	0	0	0	0	0	0	0	0	0	0	0	0	0	0	0	0	0	0	A132	10.1126/science.aah5869	2016	indirect	FUN+VP	TAG	UA22_NAEK	NAEK
618	4oph	0	A	3	SER	S	1	9	10	S	H	0.553846	S	0	0	0	0	0	0	0	0	0	0	0	0	0	0	0	0	1	0	0	0	0	0	0	0	0	0	0	0	S3	10.1126/science.aah5869	2016	indirect	FUN+VP	TAG	UA22_NAEK	NAEK
619	4oph	0	A	5	THR	T	7	10	17	T	H	0.429577	T	0	0	0	0	0	0	0	0	0	0	0	0	0	0	0	0	0	1	0	0	0	0	0	0	0	0	0	0	T5	10.1126/science.aah5869	2016	indirect	FUN+VP	TAG	UA22_NAEK	NAEK
620	4oph	0	A	9	PHE	F	21	17	38	F	H	0.00507614	F	0	0	0	0	0	1	0	0	0	0	0	0	0	0	0	0	0	0	0	0	0	0	0	0	0	0	0	0	F9	10.1126/science.aah5869	2016	indirect	FUN+VP	TAG	UA22_NAEK	NAEK
621	4oph	0	A	10	GLN	Q	18	16	34	Q	H	0.0808081	Q	0	0	0	0	0	0	0	0	0	0	0	0	0	0	1	0	0	0	0	0	0	0	0	0	0	0	0	0	Q10	10.1126/science.aah5869	2016	indirect	FUN+VP	TAG	UA22_NAEK	NAEK
622	1gfl	0	A	39	TYR	Y	16	14	30	Y	T	0.225225	Y	0	0	0	0	0	0	0	0	0	0	0	0	0	0	0	0	0	0	0	0	0	1	0	0	0	0	0	0	Y39	10.1126/science.aah5869	2016	indirect	FUN+VP	TAG	UA22_NAEK	NAEK
623	2y0g	0	A	3	LYS	K	10	9	19	K	-	0.604878	K	0	0	0	0	0	0	0	0	0	1	0	0	0	0	0	0	0	0	0	0	0	0	0	0	0	0	0	0	K17	10.1186/s13036-016-0031-6	2016	direct	YIE+MS+GEL+OPT	TAG	UA05_PrK	PrK
624	2y0g	0	A	3	LYS	K	10	9	19	K	-	0.604878	K	0	0	0	0	0	0	0	0	0	1	0	0	0	0	0	0	0	0	0	0	0	0	0	0	0	0	0	0	K17	10.1186/s13036-016-0031-6	2016	direct	YIE+MS+GEL+OPT	TAG	UA22_NAEK	NAEK
625	3wsq	0	H	175	LEU	L	12	18	30	L	-	0.390244	L	0	0	0	0	0	0	0	0	0	0	1	0	0	0	0	0	0	0	0	0	0	0	0	0	0	0	0	0	L175	10.3791/54922	2016	direct	MS+GEL	TAG	UA47_pAzF	pAzF
626	2b3p	0	A	36	ASP	D	7	25	32	D	E	0.220859	D	0	0	0	1	0	0	0	0	0	0	0	0	0	0	0	0	0	0	0	0	0	0	0	0	0	0	0	0	D36	10.1002/bit.26239	2017	direct	GEL+OPT	TAG	UA47_pAzF	pAzF
627	2b3p	0	A	101	LYS	K	9	15	24	K	T	0.643902	K	0	0	0	0	0	0	0	0	0	1	0	0	0	0	0	0	0	0	0	0	0	0	0	0	0	0	0	0	K101	10.1002/bit.26239	2017	direct	GEL+OPT	TAG	UA47_pAzF	pAzF
628	2b3p	0	A	132	GLU	E	0	17	17	E	T	0.948454	E	0	0	0	0	1	0	0	0	0	0	0	0	0	0	0	0	0	0	0	0	0	0	0	0	0	0	0	0	E132	10.1002/bit.26239	2017	direct	GEL+OPT	TAG	UA47_pAzF	pAzF
629	2b3p	0	A	190	ASP	D	7	16	23	D	-	0.674847	D	0	0	0	0.98	0	0	0	0	0	0	0	0	0	0.02	0	0	0	0	0	0	0	0	0	0	0	0	0	0.141441	D190	10.1002/bit.26239	2017	direct	GEL+OPT	TAG	UA47_pAzF	pAzF
630	2b3p	0	A	213	GLU	E	12	3	15	E	-	0.149485	E	0	0	0	0	1	0	0	0	0	0	0	0	0	0	0	0	0	0	0	0	0	0	0	0	0	0	0	0	E213	10.1002/bit.26239	2017	direct	GEL+OPT	TAG	UA47_pAzF	pAzF
631	7lzm	0	A	2	ASN	N	2	19	21	N	-	0.452229	N	0	0	0	0	0	0	0	0	0	0	0	0	1	0	0	0	0	0	0	0	0	0	0	0	0	0	0	0	N2	10.1002/bit.26305	2017	indirect	YIE+FUN	TAG	UA41_pPaF	pPaF
632	7lzm	0	A	10	ASP	D	21	7	28	D	H	0.122699	D	0	0	0	1	0	0	0	0	0	0	0	0	0	0	0	0	0	0	0	0	0	0	0	0	0	0	0	0	D10	10.1002/bit.26305	2017	indirect	YIE+FUN	TAG	UA41_pPaF	pPaF
633	7lzm	0	A	12	GLY	G	7	16	23	G	-	0.27381	G	0	0	0	0	0	0	1	0	0	0	0	0	0	0	0	0	0	0	0	0	0	0	0	0	0	0	0	0	G12	10.1002/bit.26305	2017	indirect	YIE+FUN	TAG	UA41_pPaF	pPaF
634	7lzm	0	A	16	LYS	K	0	27	27	K	E	0.463415	K	0	0	0	0	0.01	0	0	0	0	0.99	0	0	0	0	0	0	0	0	0	0	0	0	0	0	0	0	0	0.0807931	K16	10.1002/bit.26305	2017	indirect	YIE+FUN	TAG	UA41_pPaF	pPaF
635	7lzm	0	A	21	THR	T	8	10	18	T	T	0.788732	T	0	0	0	0	0	0	0	0	0	0	0	0	0	0	0	0	0	1	0	0	0	0	0	0	0	0	0	0	T21	10.1002/bit.26305	2017	indirect	YIE+FUN	TAG	UA41_pPaF	pPaF
636	7lzm	0	A	31	HIS	H	25	19	44	H	E	0.184783	H	0	0	0	0	0	0	0	1	0	0	0	0	0	0	0	0	0	0	0	0	0	0	0	0	0	0	0	0	H31	10.1002/bit.26305	2017	indirect	YIE+FUN	TAG	UA41_pPaF	pPaF
637	7lzm	0	A	35	LYS	K	1	18	19	K	S	0.668293	K	0	0	0	0	0	0	0	0	0	1	0	0	0	0	0	0	0	0	0	0	0	0	0	0	0	0	0	0	K35	10.1002/bit.26305	2017	indirect	YIE+FUN	TAG	UA41_pPaF	pPaF
638	7lzm	0	A	38	SER	S	5	13	18	S	-	0.361538	S	0	0	0	0.01	0	0	0	0	0	0	0	0	0	0	0	0	0.99	0	0	0	0	0	0	0	0	0	0	0.0807931	S38	10.1002/bit.26305	2017	indirect	YIE+FUN	TAG	UA41_pPaF	pPaF
639	7lzm	0	A	42	ALA	A	20	10	30	A	H	0	A	1	0	0	0	0	0	0	0	0	0	0	0	0	0	0	0	0	0	0	0	0	0	0	0	0	0	0	0	A42	10.1002/bit.26305	2017	indirect	YIE+FUN	TAG	UA41_pPaF	pPaF
640	7lzm	0	A	44	SER	S	6	18	24	S	H	0.576923	S	0	0	0	0	0	0	0	0	0	0	0	0	0	0	0	0	1	0	0	0	0	0	0	0	0	0	0	0	S44	10.1002/bit.26305	2017	indirect	YIE+FUN	TAG	UA41_pPaF	pPaF
641	7lzm	0	A	48	LYS	K	7	9	16	K	H	0.712195	K	0	0	0	0	0	0	0	0	0	1	0	0	0	0	0	0	0	0	0	0	0	0	0	0	0	0	0	0	K48	10.1002/bit.26305	2017	indirect	YIE+FUN	TAG	UA41_pPaF	pPaF
642	7lzm	0	A	55	ASN	N	0	22	22	N	T	0.732484	N	0	0	0	0	0	0	0.01	0	0	0	0	0	0.99	0	0	0	0	0	0	0	0	0	0	0	0	0	0	0.0807931	N55	10.1002/bit.26305	2017	indirect	YIE+FUN	TAG	UA41_pPaF	pPaF
643	7lzm	0	A	61	ASP	D	1	15	16	D	H	0.723926	D	0	0	0	1	0	0	0	0	0	0	0	0	0	0	0	0	0	0	0	0	0	0	0	0	0	0	0	0	D61	10.1002/bit.26305	2017	indirect	YIE+FUN	TAG	UA41_pPaF	pPaF
644	7lzm	0	A	78	ILE	I	18	14	32	I	H	0	I	0	0	0	0	0	0	0	0	1	0	0	0	0	0	0	0	0	0	0	0	0	0	0	0	0	0	0	0	I78	10.1002/bit.26305	2017	indirect	YIE+FUN	TAG	UA41_pPaF	pPaF
645	7lzm	0	A	82	ALA	A	0	16	16	A	T	0.830189	A	0.99	0	0	0	0	0	0	0	0	0	0	0	0	0.01	0	0	0	0	0	0	0	0	0	0	0	0	0	0.0807931	A82	10.1002/bit.26305	2017	indirect	YIE+FUN	TAG	UA41_pPaF	pPaF
646	7lzm	0	A	109	THR	T	0	21	21	T	H	0.84507	T	0	0	0	0	0	0	0	0	0	0	0	0	0	0	0	0	0	1	0	0	0	0	0	0	0	0	0	0	T109	10.1002/bit.26305	2017	indirect	YIE+FUN	TAG	UA41_pPaF	pPaF
647	7lzm	0	A	115	THR	T	0	19	19	T	H	0.598592	T	0	0	0	0	0.01	0	0	0	0	0	0	0	0	0	0	0	0	0.99	0	0	0	0	0	0	0	0	0	0.0807931	T115	10.1002/bit.26305	2017	indirect	YIE+FUN	TAG	UA41_pPaF	pPaF
648	7lzm	0	A	119	ARG	R	5	20	25	R	H	0.459677	R	0	0	0	0	0.01	0	0	0	0	0	0	0	0	0	0	0.99	0	0	0	0	0	0	0	0	0	0	0	0.0807931	R119	10.1002/bit.26305	2017	indirect	YIE+FUN	TAG	UA41_pPaF	pPaF
649	7lzm	0	A	129	ALA	A	19	9	28	A	H	0	A	1	0	0	0	0	0	0	0	0	0	0	0	0	0	0	0	0	0	0	0	0	0	0	0	0	0	0	0	A129	10.1002/bit.26305	2017	indirect	YIE+FUN	TAG	UA41_pPaF	pPaF
650	7lzm	0	A	141	GLN	Q	5	10	15	Q	H	0.530303	Q	0	0	0	0	0	0	0	0	0	0	0	0	0	0	1	0	0	0	0	0	0	0	0	0	0	0	0	0	Q141	10.1002/bit.26305	2017	indirect	YIE+FUN	TAG	UA41_pPaF	pPaF
651	7lzm	0	A	146	ALA	A	14	16	30	A	H	0	A	1	0	0	0	0	0	0	0	0	0	0	0	0	0	0	0	0	0	0	0	0	0	0	0	0	0	0	0	A146	10.1002/bit.26305	2017	indirect	YIE+FUN	TAG	UA41_pPaF	pPaF
652	7lzm	0	A	157	THR	T	5	18	23	T	S	0.338028	T	0.01	0	0.01	0.01	0.01	0.01	0.01	0.01	0.02	0	0.01	0	0.01	0	0	0.01	0.01	0.86	0	0.01	0	0	0	0	0	0	0	1.09727	T157	10.1002/bit.26305	2017	indirect	YIE+FUN	TAG	UA41_pPaF	pPaF
653	7lzm	0	A	27	ILE	I	22	16	38	I	E	0	I	0	0	0	0	0	0	0	0	0.99	0	0	0	0	0	0	0	0	0.01	0	0	0	0	0	0	0	0	0	0.0807931	I27	10.1002/bit.26305	2017	indirect	YIE+FUN	TAG	UA41_pPaF	pPaF
654	7lzm	0	A	125	ARG	R	11	9	20	R	-	0.455645	R	0	0	0	0	0	0	0	0	0	0	0	0	0	0	0	1	0	0	0	0	0	0	0	0	0	0	0	0	R125	10.1002/bit.26305	2017	indirect	YIE+FUN	TAG	UA41_pPaF	pPaF
655	gal4	0	A	10	PHE	F	5	7	12	F	T	0.827411	F	0	0	0	0	0	0.88	0	0	0	0	0.1	0	0	0	0	0	0	0	0	0.01	0	0	0	0	0	0	0.01	0.627364	F10	10.1002/cbic.201600578	2017	direct	GEL	TAG	UB01_BPKyne	BPKyne
656	gal4	0	A	10	PHE	F	5	7	12	F	T	0.827411	F	0	0	0	0	0	0.88	0	0	0	0	0.1	0	0	0	0	0	0	0	0	0.01	0	0	0	0	0	0	0.01	0.627364	F10	10.1002/cbic.201600578	2017	direct	GEL	TAG	UA42_pBpF	pBpF
657	2nvw	0	A	245	ASP	D	5	9	14	D	-	0.521472	D	0	0	0	0.91	0	0	0.03	0.01	0	0	0	0	0.01	0	0	0	0	0	0	0	0	0	0	0.01	0	0.02	0.01	0.654214	D267	10.1002/cbic.201600578	2017	direct	GEL	TAG	UB01_BPKyne	BPKyne
658	2nvw	0	A	245	ASP	D	5	9	14	D	-	0.521472	D	0	0	0	0.91	0	0	0.03	0.01	0	0	0	0	0.01	0	0	0	0	0	0	0	0	0	0	0.01	0	0.02	0.01	0.654214	D267	10.1002/cbic.201600578	2017	direct	GEL	TAG	UA42_pBpF	pBpF
659	1lvm	0	B	178	TYR	Y	25	25	50	Y	E	0.027027	Y	0	0	0	0	0	0.0196078	0	0	0	0	0	0	0	0	0	0	0	0	0	0	0	0.980392	0	0	0	0	0	0.139233	Y186	10.1002/cbic.201700147	2017	indirect	FUN	TAG	UA97_NPY	NPY
660	2d1s	0	A	342	TYR	Y	21	22	43	Y	E	0.103604	Y	0	0	0	0	0	0.01	0	0	0	0	0	0	0	0	0	0	0	0	0	0	0	0.99	0	0	0	0	0	0.0807931	Y342	10.1002/cbic.201700147	2017	indirect	FUN	TAG	UA97_NPY	NPY
661	2d1s	0	A	342	TYR	Y	21	22	43	Y	E	0.103604	Y	0	0	0	0	0	0.01	0	0	0	0	0	0	0	0	0	0	0	0	0	0	0	0.99	0	0	0	0	0	0.0807931	Y342	10.1002/cbic.201700147	2017	indirect	FUN	TAG	UA98_MNPY	MNPY
662	2d1s	0	A	342	TYR	Y	21	22	43	Y	E	0.103604	Y	0	0	0	0	0	0.01	0	0	0	0	0	0	0	0	0	0	0	0	0	0	0	0.99	0	0	0	0	0	0.0807931	Y342	10.1002/cbic.201700147	2017	indirect	FUN	TAG	UA99_NPPY	NPPY
663	2d1s	0	A	342	TYR	Y	21	22	43	Y	E	0.103604	Y	0	0	0	0	0	0.01	0	0	0	0	0	0	0	0	0	0	0	0	0	0	0	0.99	0	0	0	0	0	0.0807931	Y342	10.1002/cbic.201700147	2017	indirect	FUN	TAG	UB00_NBY	NBY
664	1gfl	0	A	32	GLU	E	2	28	30	E	E	0.685567	E	0	0	0	0	1	0	0	0	0	0	0	0	0	0	0	0	0	0	0	0	0	0	0	0	0	0	0	0	E32	10.1016/j.bbrc.2017.05.178	2017	direct	GEL+OPT	TAG	UA22_NAEK	NAEK
665	1gfl	0	A	39	TYR	Y	16	14	30	Y	T	0.225225	Y	0	0	0	0	0	0	0	0	0	0	0	0	0	0	0	0	0	0	0	0	0	1	0	0	0	0	0	0	Y39	10.1016/j.bbrc.2017.05.178	2017	direct	GEL+OPT	TAG	UA22_NAEK	NAEK
666	1gfl	0	A	101	LYS	K	10	14	24	K	T	0.57561	K	0	0	0	0	0	0	0	0	0	1	0	0	0	0	0	0	0	0	0	0	0	0	0	0	0	0	0	0	K101	10.1016/j.bbrc.2017.05.178	2017	direct	GEL+OPT	TAG	UA22_NAEK	NAEK
667	1gfl	0	A	172	GLU	E	10	12	22	E	T	0.628866	E	0	0	0	0	1	0	0	0	0	0	0	0	0	0	0	0	0	0	0	0	0	0	0	0	0	0	0	0	E172	10.1016/j.bbrc.2017.05.178	2017	direct	GEL+OPT	TAG	UA22_NAEK	NAEK
668	2fgf	0	A	69	CYS	C	11	11	22	C	T	0.533333	C	0	0	0.94	0	0	0	0	0	0	0	0	0	0	0	0	0	0.06	0	0	0	0	0	0	0	0	0	0	0.327445	C69	10.1016/j.bmc.2017.05.003	2017	direct	MS+GEL	TAG	UA05_PrK	PrK
669	2fgf	0	A	87	CYS	C	3	14	17	C	S	0.614815	C	0	0	0.92	0	0	0	0	0	0	0	0.01	0	0	0	0	0	0.06	0	0	0	0	0.01	0	0	0	0	0	0.487081	C87	10.1016/j.bmc.2017.05.003	2017	direct	MS+GEL	TAG	UA05_PrK	PrK
670	flpe	0	A	123	VAL	V	17	3	20	V	S	0.0140845	V	0	0	0	0	0	0	0	0	0	0	0	0	0	0	0	0	0	0	0	1	0	0	0	0	0	0	0	0	V123	10.1016/j.jmb.2017.04.019	2017	other	GEL+FUN+DCA	TAG	UA93_NEMmalC	NEMmalC
671	flpe	0	A	72	GLN	Q	12	14	26	Q	T	0.565657	Q	0	0	0	0	0	0	0	0	0	0	0	0	0	0	1	0	0	0	0	0	0	0	0	0	0	0	0	0	Q72	10.1016/j.jmb.2017.04.019	2017	other	GEL+FUN+DCA	TAG	UA94_TMAmalC	TMAmalC
672	flpe	0	A	96	PHE	F	8	18	26	F	E	0.314721	F	0	0	0	0	0	1	0	0	0	0	0	0	0	0	0	0	0	0	0	0	0	0	0	0	0	0	0	0	F96	10.1016/j.jmb.2017.04.019	2017	other	GEL+FUN+DCA	TAG	UA94_TMAmalC	TMAmalC
673	flpe	0	A	107	ILE	I	25	19	44	I	H	0	I	0	0	0	0	0	0	0	0	1	0	0	0	0	0	0	0	0	0	0	0	0	0	0	0	0	0	0	0	I107	10.1016/j.jmb.2017.04.019	2017	other	GEL+FUN+DCA	TAG	UA94_TMAmalC	TMAmalC
674	flpe	0	A	113	SER	S	10	7	17	S	H	0.392308	S	0	0	0	0	0	0	0	0	0	0	0	0	0	0	0	0	1	0	0	0	0	0	0	0	0	0	0	0	S113	10.1016/j.jmb.2017.04.019	2017	other	GEL+FUN+DCA	TAG	UA94_TMAmalC	TMAmalC
675	flpe	0	A	116	ARG	R	4	21	25	R	-	0.596774	R	0	0	0	0	0	0	0	0	0	0	0	0	0	0	0	1	0	0	0	0	0	0	0	0	0	0	0	0	R116	10.1016/j.jmb.2017.04.019	2017	other	GEL+FUN+DCA	TAG	UA94_TMAmalC	TMAmalC
676	flpe	0	A	118	ARG	R	9	22	31	R	-	0.552419	R	0	0	0	0	0	0	0	0	0	0	0	0	0	0	0	1	0	0	0	0	0	0	0	0	0	0	0	0	R118	10.1016/j.jmb.2017.04.019	2017	other	GEL+FUN+DCA	TAG	UA94_TMAmalC	TMAmalC
677	flpe	0	A	123	VAL	V	17	3	20	V	S	0.0140845	V	0	0	0	0	0	0	0	0	0	0	0	0	0	0	0	0	0	0	0	1	0	0	0	0	0	0	0	0	V123	10.1016/j.jmb.2017.04.019	2017	other	GEL+FUN+DCA	TAG	UA94_TMAmalC	TMAmalC
678	flpe	0	A	118	ARG	R	9	22	31	R	-	0.552419	R	0	0	0	0	0	0	0	0	0	0	0	0	0	0	0	1	0	0	0	0	0	0	0	0	0	0	0	0	R118	10.1016/j.jmb.2017.04.019	2017	other	GEL+FUN+DCA	TAG	UA95_TEAmalC	TEAmalC
679	flpe	0	A	123	VAL	V	17	3	20	V	S	0.0140845	V	0	0	0	0	0	0	0	0	0	0	0	0	0	0	0	0	0	0	0	1	0	0	0	0	0	0	0	0	V123	10.1016/j.jmb.2017.04.019	2017	other	GEL+FUN+DCA	TAG	UA95_TEAmalC	TEAmalC
680	flpe	0	A	72	GLN	Q	12	14	26	Q	T	0.565657	Q	0	0	0	0	0	0	0	0	0	0	0	0	0	0	1	0	0	0	0	0	0	0	0	0	0	0	0	0	Q72	10.1016/j.jmb.2017.04.019	2017	other	GEL+FUN+DCA	TAG	UA96_TBAmalC	TBAmalC
681	flpe	0	A	96	PHE	F	8	18	26	F	E	0.314721	F	0	0	0	0	0	1	0	0	0	0	0	0	0	0	0	0	0	0	0	0	0	0	0	0	0	0	0	0	F96	10.1016/j.jmb.2017.04.019	2017	other	GEL+FUN+DCA	TAG	UA96_TBAmalC	TBAmalC
682	flpe	0	A	107	ILE	I	25	19	44	I	H	0	I	0	0	0	0	0	0	0	0	1	0	0	0	0	0	0	0	0	0	0	0	0	0	0	0	0	0	0	0	I107	10.1016/j.jmb.2017.04.019	2017	other	GEL+FUN+DCA	TAG	UA96_TBAmalC	TBAmalC
683	flpe	0	A	113	SER	S	10	7	17	S	H	0.392308	S	0	0	0	0	0	0	0	0	0	0	0	0	0	0	0	0	1	0	0	0	0	0	0	0	0	0	0	0	S113	10.1016/j.jmb.2017.04.019	2017	other	GEL+FUN+DCA	TAG	UA96_TBAmalC	TBAmalC
684	flpe	0	A	116	ARG	R	4	21	25	R	-	0.596774	R	0	0	0	0	0	0	0	0	0	0	0	0	0	0	0	1	0	0	0	0	0	0	0	0	0	0	0	0	R116	10.1016/j.jmb.2017.04.019	2017	other	GEL+FUN+DCA	TAG	UA96_TBAmalC	TBAmalC
685	flpe	0	A	118	ARG	R	9	22	31	R	-	0.552419	R	0	0	0	0	0	0	0	0	0	0	0	0	0	0	0	1	0	0	0	0	0	0	0	0	0	0	0	0	R118	10.1016/j.jmb.2017.04.019	2017	other	GEL+FUN+DCA	TAG	UA96_TBAmalC	TBAmalC
686	flpe	0	A	123	VAL	V	17	3	20	V	S	0.0140845	V	0	0	0	0	0	0	0	0	0	0	0	0	0	0	0	0	0	0	0	1	0	0	0	0	0	0	0	0	V123	10.1016/j.jmb.2017.04.019	2017	other	GEL+FUN+DCA	TAG	UA96_TBAmalC	TBAmalC
687	2b3p	0	A	149	ASN	N	5	22	27	N	E	0.407643	N	0	0	0	0	0	0	0	0	0	0	0	0	1	0	0	0	0	0	0	0	0	0	0	0	0	0	0	0	N149	10.1021/acs.bioconjchem.7b00562	2017	indirect	OPT	TAG	UA91_StyrK	StyrK
688	1bg8	0	A	28	PHE	F	14	18	32	F	T	0.213198	F	0	0	0	0	0	1	0	0	0	0	0	0	0	0	0	0	0	0	0	0	0	0	0	0	0	0	0	0	F28	10.1021/acs.bioconjchem.7b00562	2017	indirect	OPT	TAG	UA91_StyrK	StyrK
689	2y0g	0	A	39	TYR	Y	8	14	22	Y	G	0.671171	Y	0	0	0	0	0	0	0	0	0	0	0	0	0	0	0	0	0	0	0	0	0	1	0	0	0	0	0	0	Y53	10.1021/acssynbio.6b00092	2017	direct	GEL+OPT	TAG	UA73_OMeY	OMeY
690	2y0g	0	A	39	TYR	Y	8	14	22	Y	G	0.671171	Y	0	0	0	0	0	0	0	0	0	0	0	0	0	0	0	0	0	0	0	0	0	1	0	0	0	0	0	0	Y53	10.1021/acssynbio.6b00092	2017	direct	GEL+OPT	TAG	UA23_pAcF	pAcF
691	2b3p	0	A	151	TYR	Y	5	22	27	Y	E	0.630631	Y	0	0	0	0	0	0	0	0	0	0	0	0	0	0	0	0	0	0	0	0	0	0.99	0	0.01	0	0	0	0.0807931	Y151	10.1038/nature24659	2017	direct	YIE+MS+GEL+OPT	AXC	UA05_PrK	PrK
692	2b3p	0	A	151	TYR	Y	5	22	27	Y	E	0.630631	Y	0	0	0	0	0	0	0	0	0	0	0	0	0	0	0	0	0	0	0	0	0	0.99	0	0.01	0	0	0	0.0807931	Y151	10.1038/nature24659	2017	direct	YIE+MS+GEL+OPT	AXC	UA47_pAzF	pAzF
693	4uwy	0	A	589	HIS	H	0	12	12	H	S	0.972826	H	0	0	0	0	0	0	0	1	0	0	0	0	0	0	0	0	0	0	0	0	0	0	0	0	0	0	0	0	H134	10.1038/srep39841	2017	direct	GEL+OPT+FUN	TAG	UA09_BCNK	BCNK
694	4uwy	0	A	662	LEU	L	11	14	25	L	-	0.128049	L	0	0	0	0	0	0	0	0	0	0	1	0	0	0	0	0	0	0	0	0	0	0	0	0	0	0	0	0	L207	10.1038/srep39841	2017	direct	GEL+OPT+FUN	TAG	UA09_BCNK	BCNK
695	3gqi	0	A	589	HIS	H	8	7	15	H	-	0.36413	H	0	0	0	0	0	0	0	1	0	0	0	0	0	0	0	0	0	0	0	0	0	0	0	0	0	0	0	0	H141	10.1038/srep39841	2017	direct	GEL+OPT+FUN	TAG	UA09_BCNK	BCNK
696	3gqi	0	A	662	LEU	L	14	7	21	L	-	0.402439	L	0	0	0	0	0	0	0	0	0	0	1	0	0	0	0	0	0	0	0	0	0	0	0	0	0	0	0	0	L214	10.1038/srep39841	2017	direct	GEL+OPT+FUN	TAG	UA09_BCNK	BCNK
697	3f8f	0	A	89	MET	M	15	12	27	M	H	0.239362	M	0	0	0.02	0	0	0.05	0	0	0	0	0.74	0.14	0	0	0	0	0	0	0	0.01	0	0.04	0	0	0	0	0	1.29973	M89	10.1039/c7sc03477f	2017	indirect	FUN	TAG	UA34_BPA	BPA
698	1brn	0	L	44	ASP	D	8	12	20	D	H	0.533742	D	0	0	0	0.79	0.2	0	0	0	0	0	0	0	0	0	0	0	0	0	0	0.01	0	0	0	0	0	0	0	0.799484	D44	10.1074/jbc.M117.791723	2017	other	GEL+OPT+AXT	ATG	UA20_HPG	HPG
699	1brn	0	L	66	LYS	K	6	8	14	K	-	0.273171	K	0.04	0	0	0	0	0	0	0	0	0.96	0	0	0	0	0	0	0	0	0	0	0	0	0	0	0	0	0	0.242292	K66	10.1074/jbc.M117.791723	2017	other	GEL+OPT+AXT	ATG	UA20_HPG	HPG
700	256l	0	A	1	MET	M	15	4	19	M	-	0.382979	M	0	0	0	0	0	0	0	0	0	0	0	1	0	0	0	0	0	0	0	0	0	0	0	0	0	0	0	0	M1	10.1074/jbc.M117.791723	2017	other	GEL+OPT+AXT	ATG	UA20_HPG	HPG
701	256l	0	A	53	ASN	N	0	15	15	N	-	0.840764	N	0	0	0	0	0	0	0	0	0	0	0	0	1	0	0	0	0	0	0	0	0	0	0	0	0	0	0	0	N53	10.1074/jbc.M117.791723	2017	other	GEL+OPT+AXT	ATG	UA20_HPG	HPG
702	256l	0	A	55	ASN	N	1	20	21	N	T	0.815287	N	0	0	0	0	0	0	0.01	0	0	0	0	0	0.99	0	0	0	0	0	0	0	0	0	0	0	0	0	0	0.0807931	N55	10.1074/jbc.M117.791723	2017	other	GEL+OPT+AXT	ATG	UA20_HPG	HPG
703	4llo	0	B	51	LYS	K	10	14	24	K	H	0.765854	K	0	0	0	0	0	0	0	0	0	1	0	0	0	0	0	0	0	0	0	0	0	0	0	0	0	0	0	0	K49	10.7554/eLife.26355	2017	direct	OPT+FUN	TAG	UA01_Anap	Anap
704	2b3p	0	A	151	TYR	Y	5	22	27	Y	E	0.630631	Y	0	0	0	0	0	0	0	0	0	0	0	0	0	0	0	0	0	0	0	0	0	0.99	0	0.01	0	0	0	0.0807931	Y151	10.1002/cbic.201800111	2018	direct	MS+GEL	TGA	UA81_5HTPW	5HTPW
705	2b3p	0	A	151	TYR	Y	5	22	27	Y	E	0.630631	Y	0	0	0	0	0	0	0	0	0	0	0	0	0	0	0	0	0	0	0	0	0	0.99	0	0.01	0	0	0	0.0807931	Y151	10.1002/cbic.201800226	2018	direct	GEL	TAG	UA55_AzoF	AzoF
706	2b3p	0	A	151	TYR	Y	5	22	27	Y	E	0.630631	Y	0	0	0	0	0	0	0	0	0	0	0	0	0	0	0	0	0	0	0	0	0	0.99	0	0.01	0	0	0	0.0807931	Y151	10.1002/cbic.201800226	2018	direct	GEL	TAG	UA88_F2AzoF	F2AzoF
707	2b3p	0	A	151	TYR	Y	5	22	27	Y	E	0.630631	Y	0	0	0	0	0	0	0	0	0	0	0	0	0	0	0	0	0	0	0	0	0	0.99	0	0.01	0	0	0	0.0807931	Y151	10.1002/cbic.201800226	2018	direct	GEL	TAG	UA89_F4AzoF	F4AzoF
708	1lci	0	A	417	TRP	W	16	18	34	W	-	0.0528634	W	0	0	0	0	0	0	0	0	0	0	0	0	0	0	0	0	0	0	0	0	1	0	0	0	0	0	0	0	W417	10.1002/cbic.201800226	2018	indirect	FUN	TAG	UA89_F4AzoF	F4AzoF
709	1lci	0	A	280	TYR	Y	26	10	36	Y	T	0.166667	Y	0	0	0	0	0	0	0	0	0	0	0	0	0	0	0	0	0	0	0	0	0	1	0	0	0	0	0	0	Y280	10.1002/cbic.201800226	2018	indirect	FUN	TAG	UA55_AzoF	AzoF
710	1lci	0	A	294	PHE	F	8	14	22	F	H	0.309645	F	0	0	0.01	0	0	0.99	0	0	0	0	0	0	0	0	0	0	0	0	0	0	0	0	0	0	0	0	0	0.0807931	F294	10.1002/cbic.201800226	2018	indirect	FUN	TAG	UA55_AzoF	AzoF
711	1lci	0	A	417	TRP	W	16	18	34	W	-	0.0528634	W	0	0	0	0	0	0	0	0	0	0	0	0	0	0	0	0	0	0	0	0	1	0	0	0	0	0	0	0	W417	10.1002/cbic.201800226	2018	indirect	FUN	TAG	UA55_AzoF	AzoF
712	1lci	0	A	426	TRP	W	22	15	37	W	E	0.0132159	W	0	0	0	0	0	0	0	0	0	0	0	0	0	0	0	0	0	0	0	0	0.82	0.18	0	0	0	0	0	0.680077	W426	10.1002/cbic.201800226	2018	indirect	FUN	TAG	UA55_AzoF	AzoF
713	1lci	0	A	432	PHE	F	30	15	45	F	E	0	F	0	0	0	0	0	0.99	0	0	0	0	0	0	0	0	0	0	0	0	0	0.01	0	0	0	0	0	0	0	0.0807931	F432	10.1002/cbic.201800226	2018	indirect	FUN	TAG	UA55_AzoF	AzoF
714	1lci	0	A	433	PHE	F	15	23	38	F	E	0.106599	F	0	0	0	0	0	0.99	0	0	0	0	0	0	0	0	0	0	0	0	0	0	0	0.01	0	0	0	0	0	0.0807931	F433	10.1002/cbic.201800226	2018	indirect	FUN	TAG	UA55_AzoF	AzoF
715	1lci	0	A	340	TYR	Y	20	24	44	Y	E	0.027027	Y	0	0	0	0.01	0	0	0	0	0	0	0	0	0	0	0	0	0	0	0	0	0	0.99	0	0	0	0	0	0.0807931	Y340	10.1002/cbic.201800226	2018	indirect	FUN	TAG	UA55_AzoF	AzoF
716	1s55	0	A	164	PHE	F	19	25	44	F	E	0.0761421	F	0	0	0	0	0	0.99	0	0	0	0	0	0	0	0	0	0	0	0	0	0	0	0.01	0	0	0	0	0	0.0807931	F4	10.1016/j.bbrc.2018.03.205	2018	direct	GEL+FUN	TAG	UA31_pNTF	pNTF
717	1s55	0	A	234	TYR	Y	9	14	23	Y	E	0.243243	Y	0	0	0	0	0	0	0	0	0	0	0	0	0	0	0	0	0	0	0	0	0	1	0	0	0	0	0	0	Y74	10.1016/j.bbrc.2018.03.205	2018	direct	GEL+FUN	TAG	UA31_pNTF	pNTF
718	1s55	0	A	240	TYR	Y	12	23	35	Y	E	0.175676	Y	0	0	0	0	0	0	0	0	0	0	0	0	0	0	0	0	0	0	0	0	0	1	0	0	0	0	0	0	Y80	10.1016/j.bbrc.2018.03.205	2018	direct	GEL+FUN	TAG	UA31_pNTF	pNTF
719	1s55	0	A	272	TYR	Y	17	27	44	Y	E	0.0225225	Y	0	0	0	0	0	0	0	0	0	0	0	0	0	0	0	0	0	0	0	0	0	1	0	0	0	0	0	0	Y112	10.1016/j.bbrc.2018.03.205	2018	direct	GEL+FUN	TAG	UA31_pNTF	pNTF
720	1s55	0	A	187	TYR	Y	16	19	35	Y	E	0.274775	Y	0	0	0	0	0	0	0	0	0	0	0	0	0	0	0	0	0	0	0	0	0	1	0	0	0	0	0	0	Y27	10.1016/j.bbrc.2018.03.205	2018	direct	GEL+FUN	TAG	UA31_pNTF	pNTF
721	1s55	0	A	234	TYR	Y	9	14	23	Y	E	0.243243	Y	0	0	0	0	0	0	0	0	0	0	0	0	0	0	0	0	0	0	0	0	0	1	0	0	0	0	0	0	Y74	10.1016/j.intimp.2018.09.022	2018	indirect	FUN	TAG	UA31_pNTF	pNTF
722	3rqu	0	A	120	PRO	P	12	18	30	P	G	0	P	0	0	0	0	0	0	0	0	0	0	0	0	0	1	0	0	0	0	0	0	0	0	0	0	0	0	0	0	P120	10.1021/acs.biochem.8b00379	2018	other	FUN+DCA	TAG	UA61_TCFP	TCFP
723	3rqu	0	A	120	PRO	P	12	18	30	P	G	0	P	0	0	0	0	0	0	0	0	0	0	0	0	0	1	0	0	0	0	0	0	0	0	0	0	0	0	0	0	P120	10.1021/acs.biochem.8b00379	2018	other	FUN+DCA	TAG	UA62_PiP	PiP
724	3rqu	0	A	120	PRO	P	12	18	30	P	G	0	P	0	0	0	0	0	0	0	0	0	0	0	0	0	1	0	0	0	0	0	0	0	0	0	0	0	0	0	0	P120	10.1021/acs.biochem.8b00379	2018	other	FUN+DCA	TAG	UA82_Aze	Aze
725	3rqu	0	A	120	PRO	P	12	18	30	P	G	0	P	0	0	0	0	0	0	0	0	0	0	0	0	0	1	0	0	0	0	0	0	0	0	0	0	0	0	0	0	P120	10.1021/acs.biochem.8b00379	2018	other	FUN+DCA	TAG	UA83_Mor	Mor
726	3rqu	0	A	120	PRO	P	12	18	30	P	G	0	P	0	0	0	0	0	0	0	0	0	0	0	0	0	1	0	0	0	0	0	0	0	0	0	0	0	0	0	0	P120	10.1021/acs.biochem.8b00379	2018	other	FUN+DCA	TAG	UA84_nMeA	nMeA
727	3rqu	0	A	120	PRO	P	12	18	30	P	G	0	P	0	0	0	0	0	0	0	0	0	0	0	0	0	1	0	0	0	0	0	0	0	0	0	0	0	0	0	0	P120	10.1021/acs.biochem.8b00379	2018	other	FUN+DCA	TAG	UA85_3MeP	3MeP
728	3rqu	0	A	120	PRO	P	12	18	30	P	G	0	P	0	0	0	0	0	0	0	0	0	0	0	0	0	1	0	0	0	0	0	0	0	0	0	0	0	0	0	0	P120	10.1021/acs.biochem.8b00379	2018	other	FUN+DCA	TAG	UA63_2MeP	2MeP
729	3rqu	0	A	120	PRO	P	12	18	30	P	G	0	P	0	0	0	0	0	0	0	0	0	0	0	0	0	1	0	0	0	0	0	0	0	0	0	0	0	0	0	0	P120	10.1021/acs.biochem.8b00379	2018	other	FUN+DCA	TAG	UA86_nMeL	nMeL
730	3rqu	0	A	120	PRO	P	12	18	30	P	G	0	P	0	0	0	0	0	0	0	0	0	0	0	0	0	1	0	0	0	0	0	0	0	0	0	0	0	0	0	0	P120	10.1021/acs.biochem.8b00379	2018	other	FUN+DCA	TAG	UA87_Aah	Aah
731	2fg8	0	D	5	SER	S	4	18	22	S	-	0.676923	S	0	0	0	0	0	0	0	0	0	0	0	0	0	0	0	0	0.91	0.08	0	0	0	0	0	0	0	0	0.01	0.481763	S1	10.1021/acs.bioconjchem.8b00004	2018	direct	GEL+FUN	TAG	UA47_pAzF	pAzF
732	2fg8	0	D	8	ILE	I	22	15	37	I	S	0.0473373	I	0	0	0	0	0	0	0	0	0.98	0	0	0	0	0	0	0	0	0	0	0.02	0	0	0	0	0	0	0	0.141441	I4	10.1021/acs.bioconjchem.8b00004	2018	direct	GEL+FUN	TAG	UA47_pAzF	pAzF
733	2fg8	0	D	12	TYR	Y	19	16	35	Y	-	0.0630631	Y	0	0	0	0	0	0	0	0	0	0	0	0	0	0	0	0	0	0	0	0	0	1	0	0	0	0	0	0	Y8	10.1021/acs.bioconjchem.8b00004	2018	direct	GEL+FUN	TAG	UA47_pAzF	pAzF
734	2fg8	0	D	82	PHE	F	23	12	35	F	-	0.035533	F	0	0	0	0	0	0.99	0	0	0	0	0.01	0	0	0	0	0	0	0	0	0	0	0	0	0	0	0	0	0.0807931	F78	10.1021/acs.bioconjchem.8b00004	2018	direct	GEL+FUN	TAG	UA47_pAzF	pAzF
735	2fg8	0	D	86	LYS	K	7	15	22	K	-	0.497561	K	0	0	0	0	0	0	0	0	0	0.45	0	0.01	0	0	0.52	0	0	0	0	0	0	0	0	0.01	0	0.01	0	1.20829	K82	10.1021/acs.bioconjchem.8b00004	2018	direct	GEL+FUN	TAG	UA47_pAzF	pAzF
736	2fg8	0	D	108	LYS	K	13	18	31	K	H	0.278049	K	0	0	0	0	0	0	0	0	0	0.99	0	0	0	0	0	0.01	0	0	0	0	0	0	0	0	0	0	0	0.0807931	K104	10.1021/acs.bioconjchem.8b00004	2018	direct	GEL+FUN	TAG	UA47_pAzF	pAzF
737	2fg8	0	D	115	LEU	L	15	17	32	L	H	0.109756	L	0	0	0	0	0	0	0	0	0	0	0.99	0	0	0	0	0	0	0	0	0.01	0	0	0	0	0	0	0	0.0807931	L111	10.1021/acs.bioconjchem.8b00004	2018	direct	GEL+FUN	TAG	UA47_pAzF	pAzF
738	2fg8	0	D	158	LEU	L	18	14	32	L	T	0.0365854	L	0	0	0	0	0	0	0	0	0	0	1	0	0	0	0	0	0	0	0	0	0	0	0	0	0	0	0	0	L154	10.1021/acs.bioconjchem.8b00004	2018	direct	GEL+FUN	TAG	UA47_pAzF	pAzF
739	1lop	0	A	147	HIS	H	13	3	16	H	E	0.358696	H	0	0	0	0	0	0	0	0.99	0	0	0	0	0	0	0	0	0	0	0	0	0	0.01	0	0	0	0	0	0.0807931	H147	10.1021/acs.bioconjchem.8b00254	2018	direct	MS	TAG	UA40_SeC	SeC
740	1lop	0	A	147	HIS	H	13	3	16	H	E	0.358696	H	0	0	0	0	0	0	0	0.99	0	0	0	0	0	0	0	0	0	0	0	0	0	0.01	0	0	0	0	0	0.0807931	H147	10.1021/acs.bioconjchem.8b00254	2018	direct	MS+GEL+FUN	TAG	UA80_PSeC	PSeC
741	2b3p	0	A	49	THR	T	9	13	22	T	T	0.549296	T	0	0	0	0	0	0	0	0	0	0	0	0	0	0	0	0	0	1	0	0	0	0	0	0	0	0	0	0	T49	10.1021/acschembio.8b00021	2018	direct	MS+GEL+OPT	TAG	UA25_AcK	AcK
742	2b3p	0	A	151	TYR	Y	5	22	27	Y	E	0.630631	Y	0	0	0	0	0	0	0	0	0	0	0	0	0	0	0	0	0	0	0	0	0	0.99	0	0.01	0	0	0	0.0807931	Y151	10.1021/acschembio.8b00021	2018	direct	GEL+OPT	TAG	UA25_AcK	AcK
743	2b3p	0	A	3	LYS	K	15	10	25	K	T	0.497561	K	0	0	0	0	0	0	0	0	0	1	0	0	0	0	0	0	0	0	0	0	0	0	0	0	0	0	0	0	K3	10.1021/acschembio.8b00021	2018	direct	MS+GEL+OPT	TGA	UA42_pBpF	pBpF
744	2b3p	0	A	151	TYR	Y	5	22	27	Y	E	0.630631	Y	0	0	0	0	0	0	0	0	0	0	0	0	0	0	0	0	0	0	0	0	0	0.99	0	0.01	0	0	0	0.0807931	Y151	10.1021/acschembio.8b00021	2018	direct	GEL+OPT	TAG	UA42_pBpF	pBpF
745	4fqh	0	A	129	LYS	K	10	14	24	K	G	0.565854	K	0	0	0	0	0	0	0	0	0	1	0	0	0	0	0	0	0	0	0	0	0	0	0	0	0	0	0	0	K137	10.1021/acschembio.8b00107	2018	direct	YIE+MS+GEL+OPT	TAG	UA23_pAcF	pAcF
746	4fqh	0	B	152	SER	S	0	16	16	S	T	0.807692	S	0	0	0	0	0	0	0.06	0	0	0	0	0	0	0	0	0	0.94	0	0	0	0	0	0	0	0	0	0	0.327445	S156	10.1021/acschembio.8b00107	2018	direct	YIE+MS+GEL+OPT	TAG	UA23_pAcF	pAcF
747	4fqh	0	B	190	SER	S	9	15	24	S	-	0.115385	S	0	0	0	0	0	0	0	0	0	0	0	0	0	0	0	0	1	0	0	0	0	0	0	0	0	0	0	0	S194	10.1021/acschembio.8b00107	2018	direct	YIE+MS+GEL+OPT	TAG	UA23_pAcF	pAcF
748	4fqh	0	B	199	GLY	G	2	13	15	G	T	0.833333	G	0	0	0	0	0	0	1	0	0	0	0	0	0	0	0	0	0	0	0	0	0	0	0	0	0	0	0	0	G203	10.1021/acschembio.8b00107	2018	direct	YIE+MS+GEL+OPT	TAG	UA23_pAcF	pAcF
749	1jhh	0	A	6	ALA	A	0	12	12	A	H	0.792453	A	0.98	0	0	0	0	0	0	0	0	0	0	0	0	0	0	0	0	0.01	0	0.01	0	0	0	0	0	0	0	0.161441	A6	10.1021/acschembio.8b00696	2018	indirect	YIE	TAG	UA90_AcdA	AcdA
750	1jhh	0	A	9	GLN	Q	7	16	23	Q	H	0.363636	Q	0	0	0	0	0	0	0	0	0	0	0	0	0	0	0.99	0.01	0	0	0	0	0	0	0	0	0	0	0	0.0807931	Q9	10.1021/acschembio.8b00696	2018	indirect	YIE	TAG	UA90_AcdA	AcdA
751	1jhh	0	A	12	PHE	F	17	20	37	F	H	0.121827	F	0	0	0	0	0	1	0	0	0	0	0	0	0	0	0	0	0	0	0	0	0	0	0	0	0	0	0	0	F12	10.1021/acschembio.8b00696	2018	indirect	YIE	TAG	UA90_AcdA	AcdA
752	1jhh	0	A	21	GLN	Q	12	8	20	Q	H	0.545455	Q	0	0	0	0	0	0	0	0	0	0.01	0	0	0	0	0.99	0	0	0	0	0	0	0	0	0	0	0	0	0.0807931	Q21	10.1021/acschembio.8b00696	2018	indirect	YIE	TAG	UA90_AcdA	AcdA
753	1jhh	0	A	22	THR	T	8	9	17	T	H	0.464789	T	0	0	0	0	0	0	0	0	0	0	0	0	0	0	0	0	0	1	0	0	0	0	0	0	0	0	0	0	T22	10.1021/acschembio.8b00696	2018	indirect	YIE	TAG	UA90_AcdA	AcdA
754	1jhh	0	A	33	GLN	Q	5	14	19	Q	H	0.762626	Q	0	0	0	0	0	0	0	0.01	0	0	0	0	0	0	0.99	0	0	0	0	0	0	0	0	0	0	0	0	0.0807931	Q33	10.1021/acschembio.8b00696	2018	indirect	YIE	TAG	UA90_AcdA	AcdA
755	1jhh	0	A	36	GLY	G	2	15	17	G	T	0.690476	G	0	0	0	0	0	0	1	0	0	0	0	0	0	0	0	0	0	0	0	0	0	0	0	0	0	0	0	0	G36	10.1021/acschembio.8b00696	2018	indirect	YIE	TAG	UA90_AcdA	AcdA
756	1jhh	0	A	37	PHE	F	19	2	21	F	-	0.0862944	F	0	0	0	0	0	1	0	0	0	0	0	0	0	0	0	0	0	0	0	0	0	0	0	0	0	0	0	0	F37	10.1021/acschembio.8b00696	2018	indirect	YIE	TAG	UA90_AcdA	AcdA
757	1jhh	0	A	60	SER	S	0	14	14	S	S	0.830769	S	0	0	0	0	0	0	0	0	0	0	0	0	0	0	0	0	1	0	0	0	0	0	0	0	0	0	0	0	S60	10.1021/acschembio.8b00696	2018	indirect	YIE	TAG	UA90_AcdA	AcdA
758	1jhh	0	A	74	GLU	E	2	17	19	E	S	0.71134	E	0	0	0	0.01	0.99	0	0	0	0	0	0	0	0	0	0	0	0	0	0	0	0	0	0	0	0	0	0	0.0807931	E74	10.1021/acschembio.8b00696	2018	indirect	YIE	TAG	UA90_AcdA	AcdA
759	1jhh	0	A	81	ARG	R	2	24	26	R	-	0.854839	R	0	0	0	0	0	0	0	0	0	0	0	0	0	0	0	1	0	0	0	0	0	0	0	0	0	0	0	0	R81	10.1021/acschembio.8b00696	2018	indirect	YIE	TAG	UA90_AcdA	AcdA
760	1jhh	0	A	86	GLU	E	13	12	25	E	S	0.21134	E	0	0	0	0	1	0	0	0	0	0	0	0	0	0	0	0	0	0	0	0	0	0	0	0	0	0	0	0	E86	10.1021/acschembio.8b00696	2018	indirect	YIE	TAG	UA90_AcdA	AcdA
761	1jhh	0	A	97	HIS	H	9	15	24	H	E	0.478261	H	0	0	0	0	0	0	0	0.99	0	0	0	0	0	0	0	0	0	0	0	0	0	0.01	0	0	0	0	0	0.0807931	H97	10.1021/acschembio.8b00696	2018	indirect	YIE	TAG	UA90_AcdA	AcdA
762	1jhh	0	A	98	TYR	Y	20	9	29	Y	E	0.306306	Y	0	0	0	0	0	0	0	0	0	0	0	0	0	0	0	0	0	0	0	0	0	1	0	0	0	0	0	0	Y98	10.1021/acschembio.8b00696	2018	indirect	YIE	TAG	UA90_AcdA	AcdA
763	1jhh	0	A	104	LEU	L	20	10	30	L	G	0.134146	L	0	0	0	0	0	0	0	0	0	0	1	0	0	0	0	0	0	0	0	0	0	0	0	0	0	0	0	0	L104	10.1021/acschembio.8b00696	2018	indirect	YIE	TAG	UA90_AcdA	AcdA
764	1jhh	0	A	105	PHE	F	22	6	28	F	S	0.00507614	F	0	0	0	0	0	1	0	0	0	0	0	0	0	0	0	0	0	0	0	0	0	0	0	0	0	0	0	0	F105	10.1021/acschembio.8b00696	2018	indirect	YIE	TAG	UA90_AcdA	AcdA
765	1jhh	0	A	106	LYS	K	1	20	21	K	S	0.858537	K	0	0	0	0	0	0	0	0	0	0.99	0	0	0.01	0	0	0	0	0	0	0	0	0	0	0	0	0	0	0.0807931	K106	10.1021/acschembio.8b00696	2018	indirect	YIE	TAG	UA90_AcdA	AcdA
766	1jhh	0	A	108	ASN	N	7	19	26	N	-	0.522293	N	0	0	0	0	0	0	0	0	0	0	0	0	1	0	0	0	0	0	0	0	0	0	0	0	0	0	0	0	N108	10.1021/acschembio.8b00696	2018	indirect	YIE	TAG	UA90_AcdA	AcdA
767	1jhh	0	A	111	PHE	F	17	28	45	F	E	0.0152284	F	0	0	0	0	0	1	0	0	0	0	0	0	0	0	0	0	0	0	0	0	0	0	0	0	0	0	0	0	F111	10.1021/acschembio.8b00696	2018	indirect	YIE	TAG	UA90_AcdA	AcdA
768	1jhh	0	A	130	LEU	L	18	19	37	L	E	0.0304878	L	0	0	0	0	0	0.01	0	0	0	0	0.98	0	0	0	0	0	0	0	0	0.01	0	0	0	0	0	0	0	0.161441	L130	10.1021/acschembio.8b00696	2018	indirect	YIE	TAG	UA90_AcdA	AcdA
769	1jhh	0	A	135	LYS	K	5	22	27	K	-	0.585366	K	0	0	0	0	0	0	0	0	0	1	0	0	0	0	0	0	0	0	0	0	0	0	0	0	0	0	0	0	K135	10.1021/acschembio.8b00696	2018	indirect	YIE	TAG	UA90_AcdA	AcdA
770	1jhh	0	A	138	ASP	D	1	13	14	D	-	0.840491	D	0	0	0	0.98	0.01	0	0	0	0	0	0	0	0.01	0	0	0	0	0	0	0	0	0	0	0	0	0	0	0.161441	D138	10.1021/acschembio.8b00696	2018	indirect	YIE	TAG	UA90_AcdA	AcdA
771	1jhh	0	A	140	ARG	R	0	17	17	R	-	0.689516	R	0	0	0	0	0	0	0	0	0	0	0	0	0	0	0	1	0	0	0	0	0	0	0	0	0	0	0	0	R140	10.1021/acschembio.8b00696	2018	indirect	YIE	TAG	UA90_AcdA	AcdA
772	1jhh	0	A	150	ASP	D	5	15	20	D	T	0.447853	D	0	0	0	1	0	0	0	0	0	0	0	0	0	0	0	0	0	0	0	0	0	0	0	0	0	0	0	0	D150	10.1021/acschembio.8b00696	2018	indirect	YIE	TAG	UA90_AcdA	AcdA
773	1jhh	0	A	161	GLN	Q	10	4	14	Q	E	0.469697	Q	0	0	0	0	0	0	0	0.01	0	0.01	0	0	0	0	0.98	0	0	0	0	0	0	0	0	0	0	0	0	0.161441	Q161	10.1021/acschembio.8b00696	2018	indirect	YIE	TAG	UA90_AcdA	AcdA
774	1jhh	0	A	162	GLY	G	0	12	12	G	T	0.857143	G	0	0	0	0	0	0	0.99	0	0	0	0	0	0	0	0	0	0.01	0	0	0	0	0	0	0	0	0	0	0.0807931	G162	10.1021/acschembio.8b00696	2018	indirect	YIE	TAG	UA90_AcdA	AcdA
775	1jhh	0	A	166	GLU	E	10	16	26	E	E	0.247423	E	0	0	0	0	0.99	0	0	0	0	0.01	0	0	0	0	0	0	0	0	0	0	0	0	0	0	0	0	0	0.0807931	E166	10.1021/acschembio.8b00696	2018	indirect	YIE	TAG	UA90_AcdA	AcdA
776	1jhh	0	A	172	SER	S	0	14	14	S	T	0.915385	S	0	0	0	0	0	0	0	0	0	0	0	0	0.01	0	0	0	0.99	0	0	0	0	0	0	0	0	0	0	0.0807931	S172	10.1021/acschembio.8b00696	2018	indirect	YIE	TAG	UA90_AcdA	AcdA
777	1jhh	0	A	174	PHE	F	14	3	17	F	-	0.451777	F	0	0	0	0	0	1	0	0	0	0	0	0	0	0	0	0	0	0	0	0	0	0	0	0	0	0	0	0	F174	10.1021/acschembio.8b00696	2018	indirect	YIE	TAG	UA90_AcdA	AcdA
778	1jhh	0	A	178	VAL	V	6	19	25	V	E	0.5	V	0	0	0	0	0	0.01	0	0	0.01	0	0	0	0	0	0	0	0	0	0	0.98	0	0	0	0	0	0	0	0.161441	V178	10.1021/acschembio.8b00696	2018	indirect	YIE	TAG	UA90_AcdA	AcdA
779	1jhh	0	A	183	GLN	Q	1	12	13	Q	T	0.787879	Q	0	0	0	0	0	0	0	0	0	0	0	0	0	0	0.99	0.01	0	0	0	0	0	0	0	0	0	0	0	0.0807931	Q183	10.1021/acschembio.8b00696	2018	indirect	YIE	TAG	UA90_AcdA	AcdA
780	1jhh	0	A	186	PHE	F	12	14	26	F	E	0.208122	F	0	0	0	0	0	1	0	0	0	0	0	0	0	0	0	0	0	0	0	0	0	0	0	0	0	0	0	0	F186	10.1021/acschembio.8b00696	2018	indirect	YIE	TAG	UA90_AcdA	AcdA
781	2reb	0	A	4	GLU	E	0	8	8	E	T	0.314433	E	0	0	0	0	1	0	0	0	0	0	0	0	0	0	0	0	0	0	0	0	0	0	0	0	0	0	0	0	E4	10.1021/acschembio.8b00696	2018	indirect	YIE	TAG	UA90_AcdA	AcdA
782	2reb	0	A	33	ARG	R	6	15	21	R	-	0.641129	R	0	0	0	0	0	0	0	0	0	0	0	0	0	0	0	1	0	0	0	0	0	0	0	0	0	0	0	0	R33	10.1021/acschembio.8b00696	2018	indirect	YIE	TAG	UA90_AcdA	AcdA
783	2reb	0	A	65	TYR	Y	13	24	37	Y	E	0.220721	Y	0	0	0	0	0	0	0	0	0	0	0	0	0	0	0	0	0	0	0	0	0	1	0	0	0	0	0	0	Y65	10.1021/acschembio.8b00696	2018	indirect	YIE	TAG	UA90_AcdA	AcdA
784	2reb	0	A	85	ARG	R	12	8	20	R	H	0.689516	R	0	0	0	0	0	0	0	0	0	0	0	0	0	0	0	1	0	0	0	0	0	0	0	0	0	0	0	0	R85	10.1021/acschembio.8b00696	2018	indirect	YIE	TAG	UA90_AcdA	AcdA
785	2reb	0	A	86	GLU	E	11	8	19	E	T	0.551546	E	0	0	0	0	0.99	0	0	0	0	0.01	0	0	0	0	0	0	0	0	0	0	0	0	0	0	0	0	0	0.0807931	E86	10.1021/acschembio.8b00696	2018	indirect	YIE	TAG	UA90_AcdA	AcdA
786	2reb	0	A	102	ILE	I	1	16	17	I	H	0.64497	I	0	0	0	0	0	0	0	0	0.96	0	0	0	0	0	0	0	0	0	0	0.04	0	0	0	0	0	0	0	0.242292	I102	10.1021/acschembio.8b00696	2018	indirect	YIE	TAG	UA90_AcdA	AcdA
787	2reb	0	A	121	THR	T	11	15	26	T	S	0.183099	T	0	0	0	0	0	0	0	0	0	0	0	0	0	0	0	0	0	1	0	0	0	0	0	0	0	0	0	0	T121	10.1021/acschembio.8b00696	2018	indirect	YIE	TAG	UA90_AcdA	AcdA
788	2reb	0	A	124	GLN	Q	10	14	24	Q	H	0.313131	Q	0	0	0	0	0	0	0	0	0	0	0	0	0	0	1	0	0	0	0	0	0	0	0	0	0	0	0	0	Q124	10.1021/acschembio.8b00696	2018	indirect	YIE	TAG	UA90_AcdA	AcdA
789	2reb	0	A	134	ARG	R	6	19	25	R	H	0.53629	R	0	0	0	0	0	0	0	0	0	0	0	0	0	0	0	1	0	0	0	0	0	0	0	0	0	0	0	0	R134	10.1021/acschembio.8b00696	2018	indirect	YIE	TAG	UA90_AcdA	AcdA
790	2reb	0	A	150	THR	T	9	21	30	T	-	0.330986	T	0	0	0	0	0	0	0	0	0	0	0	0	0	0	0	0	0	1	0	0	0	0	0	0	0	0	0	0	T150	10.1021/acschembio.8b00696	2018	indirect	YIE	TAG	UA90_AcdA	AcdA
791	2reb	0	A	156	GLU	E	2	6	8	E	-	0.778351	E	0	0	0	0	1	0	0	0	0	0	0	0	0	0	0	0	0	0	0	0	0	0	0	0	0	0	0	0	E156	10.1021/acschembio.8b00696	2018	indirect	YIE	TAG	UA90_AcdA	AcdA
792	2reb	0	A	213	ASN	N	0	18	18	N	H	0.649682	N	0	0	0	0	0	0	0	0	0	0	0	0	1	0	0	0	0	0	0	0	0	0	0	0	0	0	0	0	N213	10.1021/acschembio.8b00696	2018	indirect	YIE	TAG	UA90_AcdA	AcdA
793	2reb	0	A	233	GLU	E	5	8	13	E	E	0.628866	E	0	0	0	0	1	0	0	0	0	0	0	0	0	0	0	0	0	0	0	0	0	0	0	0	0	0	0	0	E233	10.1021/acschembio.8b00696	2018	indirect	YIE	TAG	UA90_AcdA	AcdA
794	2reb	0	A	266	GLU	E	11	13	24	E	T	0.407216	E	0	0	0	0	0.99	0	0	0	0	0	0	0	0	0	0.01	0	0	0	0	0	0	0	0	0	0	0	0	0.0807931	E266	10.1021/acschembio.8b00696	2018	indirect	YIE	TAG	UA90_AcdA	AcdA
795	2reb	0	A	277	LEU	L	22	13	35	L	H	0.128049	L	0	0	0	0	0	0	0	0	0	0	1	0	0	0	0	0	0	0	0	0	0	0	0	0	0	0	0	0	L277	10.1021/acschembio.8b00696	2018	indirect	YIE	TAG	UA90_AcdA	AcdA
796	2reb	0	A	311	ASP	D	7	9	16	D	H	0.760736	D	0	0	0	1	0	0	0	0	0	0	0	0	0	0	0	0	0	0	0	0	0	0	0	0	0	0	0	0	D311	10.1021/acschembio.8b00696	2018	indirect	YIE	TAG	UA90_AcdA	AcdA
797	2reb	0	A	321	LYS	K	5	15	20	K	H	0.512195	K	0	0	0	0	0	0	0	0	0	0.99	0	0	0	0	0	0.01	0	0	0	0	0	0	0	0	0	0	0	0.0807931	K321	10.1021/acschembio.8b00696	2018	indirect	YIE	TAG	UA90_AcdA	AcdA
798	ovoa	0	A	417	TYR	Y	18	14	32	Y	S	0.0045045	Y	0	0	0	0	0	0	0	0	0	0	0	0	0	0	0	0	0	0	0	0	0	1	0	0	0	0	0	0	Y417	10.1021/jacs.7b13628	2018	direct	MS+FUN	TAG	UA92_MtY	MtY
799	3j5p	0	A	240	LYS	K	5	8	13	K	S	0.678049	K	0	0	0	0	0.00980392	0	0	0	0	0.960784	0	0	0	0	0	0.00980392	0.00980392	0	0	0	0	0.00980392	0	0	0	0	0	0.317116	K130	10.1038/s41467-018-05339-6	2018	indirect	FUN+OPT	TAG	UA01_Anap	Anap
800	3j5p	0	A	578	CYS	C	8	16	24	C	H	0.6	C	0	0	0.970588	0	0	0	0	0	0	0	0.00980392	0	0	0	0	0.00980392	0	0	0	0	0	0	0	0	0	0	0.00980392	0.23805	C468	10.1038/s41467-018-05339-6	2018	indirect	FUN+OPT	TAG	UA01_Anap	Anap
801	3j5p	0	A	650	THR	T	19	7	26	T	-	0.0211268	T	0	0	0	0	0	0	0	0	0	0	0	0	0	0	0.00980392	0	0	0.980392	0	0	0	0	0	0	0	0	0.00980392	0.158841	T517	10.1038/s41467-018-05339-6	2018	indirect	FUN+OPT	TAG	UA01_Anap	Anap
802	3j5p	0	A	653	TYR	Y	19	8	27	Y	-	0.13964	Y	0	0	0	0	0	0	0	0	0	0	0	0	0	0	0	0	0.00980392	0	0	0	0	0.980392	0	0	0	0	0.00980392	0.158841	Y520	10.1038/s41467-018-05339-6	2018	indirect	FUN+OPT	TAG	UA01_Anap	Anap
803	6ih9	0	A	447	ARG	R	9	8	17	R	E	0.443548	R	0	0	0	0	0	0	0.03	0	0	0.02	0	0	0	0	0	0.91	0	0.04	0	0	0	0	0	0	0	0	0	0.574214	R229	10.1038/s41598-018-21742-x	2018	indirect	VP+FUN	TAG	UA22_NAEK	NAEK
804	6ih9	0	A	578	SER	S	6	10	16	S	E	0.553846	S	0.28	0	0	0	0	0	0	0	0	0	0	0	0	0	0	0	0.64	0.08	0	0	0	0	0	0	0	0	0	1.2178	S360	10.1038/s41598-018-21742-x	2018	indirect	VP+FUN	TAG	UA22_NAEK	NAEK
805	6ih9	0	A	587	ASN	N	0	7	7	N	S	0.764331	N	0	0	0	0	0	0	0	0.02	0	0	0	0	0.98	0	0	0	0	0	0	0	0	0	0	0	0	0	0	0.141441	N369	10.1038/s41598-018-21742-x	2018	indirect	VP+FUN	TAG	UA22_NAEK	NAEK
806	6ih9	0	A	662	SER	S	7	3	10	S	-	0.607692	S	0	0	0	0	0	0	0	0	0	0	0	0	0	0	0	0	1	0	0	0	0	0	0	0	0	0	0	0	S444	10.1038/s41598-018-21742-x	2018	indirect	VP+FUN	TAG	UA22_NAEK	NAEK
807	7kfr	0	A	589	ASN	N	0	7	7	N	T	0.847134	N	0	0	0	0	0	0	0	0.01	0	0	0	0	0.99	0	0	0	0	0	0	0	0	0	0	0	0	0	0	0.0807931	N373	10.1038/s41598-018-21742-x	2018	indirect	VP+FUN	TAG	UA22_NAEK	NAEK
808	2y0g	0	A	39	TYR	Y	8	14	22	Y	G	0.671171	Y	0	0	0	0	0	0	0	0	0	0	0	0	0	0	0	0	0	0	0	0	0	1	0	0	0	0	0	0	Y53	10.1038/s41598-018-21742-x	2018	direct	OPT	TAG	UA22_NAEK	NAEK
809	1u55	0	A	5	ILE	I	12	23	35	I	H	0.159763	I	0	0	0	0	0	0.01	0	0	0.23	0	0.03	0	0	0	0	0	0	0	0	0.71	0	0	0	0.01	0	0	0.01	1.18957	I5	10.1039/c8ra02000k	2018	direct	MS+GEL+OPT	TAG	UA30_pCNF	pCNF
810	1u55	0	A	36	VAL	V	2	17	19	V	-	0.859155	V	0	0	0	0	0	0	0	0	0.64	0	0.03	0.04	0	0	0	0	0	0	0	0.28	0	0	0	0	0	0	0.01	1.33025	V36	10.1039/c8ra02000k	2018	direct	MS+GEL+OPT	TAG	UA30_pCNF	pCNF
811	1u55	0	A	78	PHE	F	15	17	32	F	H	0.187817	F	0	0	0	0	0	0.99	0	0	0	0	0.01	0	0	0	0	0	0	0	0	0	0	0	0	0	0	0	0	0.0807931	F78	10.1039/c8ra02000k	2018	direct	MS+GEL+OPT	TAG	UA30_pCNF	pCNF
812	1u55	0	B	5	ILE	I	14	22	36	I	H	0.242604	I	0	0	0	0	0	0.01	0	0	0.23	0	0.03	0	0	0	0	0	0	0	0	0.71	0	0	0	0.01	0	0	0.01	1.18957	I5	10.1039/c8ra02000k	2018	direct	MS+GEL+OPT	TAG	UA30_pCNF	pCNF
813	1u55	0	B	36	VAL	V	6	19	25	V	-	0.866197	V	0	0	0	0	0	0	0	0	0.64	0	0.03	0.04	0	0	0	0	0	0	0	0.28	0	0	0	0	0	0	0.01	1.33025	V36	10.1039/c8ra02000k	2018	direct	MS+GEL+OPT	TAG	UA30_pCNF	pCNF
814	1u55	0	B	78	PHE	F	16	18	34	F	H	0.208122	F	0	0	0	0	0	0.99	0	0	0	0	0.01	0	0	0	0	0	0	0	0	0	0	0	0	0	0	0	0	0.0807931	F78	10.1039/c8ra02000k	2018	direct	MS+GEL+OPT	TAG	UA30_pCNF	pCNF
815	2b3p	0	A	133	ASP	D	0	13	13	D	T	0.699387	D	0	0	0	1	0	0	0	0	0	0	0	0	0	0	0	0	0	0	0	0	0	0	0	0	0	0	0	0	D133	10.1107/S2053230X1801169X	2018	direct	XRAY	TAG	UA31_pNTF	pNTF
816	2b3p	0	A	149	ASN	N	5	22	27	N	E	0.407643	N	0	0	0	0	0	0	0	0	0	0	0	0	1	0	0	0	0	0	0	0	0	0	0	0	0	0	0	0	N149	10.1107/S2053230X1801169X	2018	direct	XRAY	TAG	UA31_pNTF	pNTF
817	2b3p	0	A	133	ASP	D	0	13	13	D	T	0.699387	D	0	0	0	1	0	0	0	0	0	0	0	0	0	0	0	0	0	0	0	0	0	0	0	0	0	0	0	0	D133	10.1107/S2053230X1801169X	2018	direct	XRAY	TAG	UA30_pCNF	pCNF
818	2b3p	0	A	149	ASN	N	5	22	27	N	E	0.407643	N	0	0	0	0	0	0	0	0	0	0	0	0	1	0	0	0	0	0	0	0	0	0	0	0	0	0	0	0	N149	10.1107/S2053230X1801169X	2018	direct	XRAY	TAG	UA30_pCNF	pCNF
819	nefl	0	A	12	SER	S	1	22	23	S	E	0.592308	S	0	0	0	0	0	0	0	0	0	0	0	0	0	0	0	0	1	0	0	0	0	0	0	0	0	0	0	0	S12	10.3390/s18082519	2018	direct	GEL+OPT	TAG	UA32_N3Y	N3Y
820	nefl	0	A	53	THR	T	7	18	25	T	E	0.612676	T	0	0	0	0	0	0	0	0	0.01	0.01	0	0	0	0	0	0	0.28	0.7	0	0	0	0	0	0	0	0	0	1.0073	T53	10.3390/s18082519	2018	direct	GEL+OPT	TAG	UA32_N3Y	N3Y
821	nefl	0	A	54	LEU	L	10	15	25	L	E	0.335366	L	0	0	0	0	0	0	0	0	0	0	0.99	0	0	0	0	0	0	0	0	0.01	0	0	0	0	0	0	0	0.0807931	L54	10.3390/s18082519	2018	direct	GEL+OPT	TAG	UA32_N3Y	N3Y
822	nefl	0	A	56	SER	S	0	13	13	S	T	0.961538	S	0	0	0	0	0	0	0	0	0	0	0	0	0	0.02	0	0	0.98	0	0	0	0	0	0	0	0	0	0	0.141441	S56	10.3390/s18082519	2018	direct	GEL+OPT	TAG	UA32_N3Y	N3Y
823	nefl	0	A	85	ASP	D	12	22	34	D	E	0.226994	D	0	0	0	0.96	0	0	0.01	0.01	0	0	0	0	0	0	0	0	0	0.01	0	0.01	0	0	0	0	0	0	0	0.322292	D85	10.3390/s18082519	2018	direct	GEL+OPT	TAG	UA32_N3Y	N3Y
824	2y0g	0	A	38	THR	T	8	19	27	T	G	0.443662	T	0	0	0	0	0	0	0	0	0	0	0	0	0	0	0	0	0	1	0	0	0	0	0	0	0	0	0	0	T52	10.1016/j.bbrep.2018.10.011	2019	direct	YIE+GEL+OPT	TAG	UA10_2TCOK	2TCOK
825	2y0g	0	A	38	THR	T	8	19	27	T	G	0.443662	T	0	0	0	0	0	0	0	0	0	0	0	0	0	0	0	0	0	1	0	0	0	0	0	0	0	0	0	0	T52	10.1016/j.bbrep.2018.10.011	2019	direct	YIE+GEL+OPT	TAG	UA47_pAzF	pAzF
826	5sx4	0	I	36	TYR	Y	20	22	42	Y	E	0.0045045	Y	0	0	0	0	0	0.01	0	0	0	0	0	0	0	0	0	0	0	0	0	0	0	0.99	0	0	0	0	0	0.0807931	Y36	10.1021/acs.analchem.9b00445	2019	indirect	OPT	TAG	UA01_Anap	Anap
827	5sx4	0	H	55	TYR	Y	16	20	36	Y	T	0.175676	Y	0.01	0	0.01	0.02	0	0.01	0.07	0.13	0.03	0.01	0	0	0.01	0.01	0	0	0.03	0.01	0	0.01	0	0.64	0	0	0	0	0	2.01119	Y55	10.1021/acs.analchem.9b00445	2019	direct	GEL+OPT	TAG	UA01_Anap	Anap
828	5sx4	0	H	96	TYR	Y	19	24	43	Y	E	0.0315315	Y	0	0	0	0	0	0.08	0	0	0	0	0	0	0	0	0	0	0	0	0	0	0	0.92	0	0	0	0	0	0.402179	Y96	10.1021/acs.analchem.9b00445	2019	indirect	OPT	TAG	UA01_Anap	Anap
829	5sx4	0	H	106	PHE	F	26	17	43	F	E	0	F	0	0	0	0.01	0	0.59	0.01	0	0.06	0	0.05	0.07	0.02	0.02	0	0.01	0.02	0.02	0	0.03	0	0.06	0	0	0	0.03	0	2.37519	F106	10.1021/acs.analchem.9b00445	2019	indirect	OPT	TAG	UA01_Anap	Anap
830	6m83	0	A	14	TYR	Y	17	10	27	Y	-	0.121622	Y	0	0	0	0	0	0.01	0	0	0	0	0	0	0	0	0	0	0	0	0	0	0	0.95	0	0.01	0	0	0.03	0.354944	Y14	10.1021/acs.biochem.8b01141	2019	direct	NMR+XRAY+FUN	TAG	UA29_pAMF	pAMF
831	6m81	0	A	14	PHE	F	16	16	32	F	-	0.0659898	F	0	0	0	0	0	0.01	0	0	0	0	0	0.1	0	0	0	0	0	0	0	0	0	0.7	0	0.01	0	0	0.18	1.27058	F14	10.1021/acs.biochem.8b01141	2019	direct	NMR+XRAY+FUN	TAG	UA29_pAMF	pAMF
832	1rpu	0	A	67	LYS	K	5	16	21	K	T	0.746341	K	0	0	0	0	0	0	0	0	0	0.986111	0	0	0	0	0	0	0.0138889	0	0	0	0	0	0	0	0	0	0	0.105591	K67	10.1021/acs.biochem.9b00428	2019	direct	GEL+FUN	TAG	UA47_pAzF	pAzF
833	1rpu	0	A	111	THR	T	15	24	39	T	E	0.352113	T	0.0138889	0	0	0	0	0	0	0.0138889	0	0	0	0	0	0	0.0138889	0	0.0138889	0.944444	0	0	0	0	0	0	0	0	0	0.420655	T111	10.1021/acs.biochem.9b00428	2019	direct	MS+GEL+FUN	TAG	UA47_pAzF	pAzF
834	1rpu	0	A	115	ARG	R	8	25	33	R	E	0.568548	R	0	0	0	0	0	0	0	0	0	0	0	0	0	0	0	1	0	0	0	0	0	0	0	0	0	0	0	0	R115	10.1021/acs.biochem.9b00428	2019	direct	GEL+FUN	TAG	UA47_pAzF	pAzF
835	1nwz	0	A	42	TYR	Y	20	24	44	Y	E	0.0405405	Y	0	0	0	0	0	0.01	0	0	0	0	0	0	0	0	0	0	0	0	0	0	0	0.98	0	0.01	0	0	0	0.161441	Y42	10.1021/acs.jpcb.9b01571	2019	direct	NMR+XRAY+FUN	TAG	UA37_3ClY	3ClY
836	1f9i	0	A	42	PHE	F	20	24	44	F	E	0.0456853	F	0	0	0	0	0	0.01	0	0	0	0	0	0	0	0	0	0	0	0	0	0	0	0.98	0	0.01	0	0	0	0.161441	F42	10.1021/acs.jpcb.9b01571	2019	direct	NMR+XRAY+FUN	TAG	UA37_3ClY	3ClY
837	1nwz	0	A	42	TYR	Y	20	24	44	Y	E	0.0405405	Y	0	0	0	0	0	0.01	0	0	0	0	0	0	0	0	0	0	0	0	0	0	0	0.98	0	0.01	0	0	0	0.161441	Y42	10.1021/acs.jpcb.9b01571	2019	direct	NMR+XRAY+FUN	TAG	UA59_Cl2Y	Cl2Y
838	1f9i	0	A	42	PHE	F	20	24	44	F	E	0.0456853	F	0	0	0	0	0	0.01	0	0	0	0	0	0	0	0	0	0	0	0	0	0	0	0.98	0	0.01	0	0	0	0.161441	F42	10.1021/acs.jpcb.9b01571	2019	direct	NMR+XRAY+FUN	TAG	UA59_Cl2Y	Cl2Y
839	1yrx	0	A	104	TRP	W	20	11	31	W	E	0.154185	W	0	0	0	0	0	0	0	0	0	0	0	0	0	0	0	0	0	0	0	0	1	0	0	0	0	0	0	0	W92	10.1021/acs.jpcb.9b09425	2019	indirect	OPT	TAG	UA47_pAzF	pAzF
840	1yrx	0	A	106	MET	M	14	13	27	M	E	0.148936	M	0	0	0	0	0	0	0	0	0	0	0.03	0.97	0	0	0	0	0	0	0	0	0	0	0	0	0	0	0	0.194392	M94	10.1021/acs.jpcb.9b09425	2019	indirect	OPT	TAG	UA47_pAzF	pAzF
841	2hfo	0	A	94	TRP	W	16	19	35	W	-	0.321586	W	0	0	0	0	0	0	0	0	0	0	0	0	0	0	0	0	0	0	0	0	1	0	0	0	0	0	0	0	W94	10.1021/acs.jpcb.9b09425	2019	indirect	OPT	TAG	UA47_pAzF	pAzF
842	2hfo	0	A	96	MET	M	19	17	36	M	-	0	M	0	0	0	0	0	0	0	0	0	0	0	1	0	0	0	0	0	0	0	0	0	0	0	0	0	0	0	0	M96	10.1021/acs.jpcb.9b09425	2019	indirect	OPT	TAG	UA47_pAzF	pAzF
843	avel	0	A	199	VAL	V	24	12	36	V	E	0	V	0	0	0	0	0	0	0	0	0	0	0	0	0	0	0	0	0	0	0	1	0	0	0	0	0	0	0	0	V199	10.1021/acs.molpharmaceut.9b00010	2019	direct	YIE	TAG	UA47_pAzF	pAzF
844	aveh	0	A	124	LYS	K	12	13	25	K	B	0.4	K	0	0	0	0	0	0	0	0	0	1	0	0	0	0	0	0	0	0	0	0	0	0	0	0	0	0	0	0	K124	10.1021/acs.molpharmaceut.9b00010	2019	direct	YIE+MS+GEL	TAG	UA47_pAzF	pAzF
845	4hkz	0	B	124	LYS	K	12	13	25	K	B	0.390244	K	0	0	0	0	0	0	0	0	0	1	0	0	0	0	0	0	0	0	0	0	0	0	0	0	0	0	0	0	K124	10.1021/acs.molpharmaceut.9b00010	2019	direct	YIE+MS+GEL	TAG	UA47_pAzF	pAzF
846	6dg8	0	A	143	PRO	P	15	17	32	P	S	0.205882	P	0	0	0	0	0	0	0	0	0	0	0	0	0	1	0	0	0	0	0	0	0	0	0	0	0	0	0	0	P136	10.1021/acschemneuro.9b00315	2019	other	FUN+DCA	TAG	UA61_TCFP	TCFP
847	6dg8	0	A	143	PRO	P	15	17	32	P	S	0.205882	P	0	0	0	0	0	0	0	0	0	0	0	0	0	1	0	0	0	0	0	0	0	0	0	0	0	0	0	0	P136	10.1021/acschemneuro.9b00315	2019	other	FUN+DCA	TAG	UA62_PiP	PiP
848	6dg8	0	A	143	PRO	P	15	17	32	P	S	0.205882	P	0	0	0	0	0	0	0	0	0	0	0	0	0	1	0	0	0	0	0	0	0	0	0	0	0	0	0	0	P136	10.1021/acschemneuro.9b00315	2019	other	FUN+DCA	TAG	UA63_2MeP	2MeP
849	3o8c	0	A	223	TYR	Y	18	8	26	Y	-	0.225225	Y	0	0	0	0	0	0	0	0	0	0	0	0	0	0	0	0	0	0	0	0	0	1	0	0	0	0	0	0	Y258	10.1021/acsinfecdis.9b00220	2019	direct	GEL	TAG	UA47_pAzF	pAzF
850	3o8c	0	A	238	PHE	F	26	14	40	F	H	0.203046	F	0	0	0	0	0	1	0	0	0	0	0	0	0	0	0	0	0	0	0	0	0	0	0	0	0	0	0	0	F273	10.1021/acsinfecdis.9b00220	2019	direct	GEL	TAG	UA47_pAzF	pAzF
851	3o8c	0	A	438	PHE	F	19	16	35	F	-	0.208122	F	0	0	0	0	0	1	0	0	0	0	0	0	0	0	0	0	0	0	0	0	0	0	0	0	0	0	0	0	F473	10.1021/acsinfecdis.9b00220	2019	direct	GEL	TAG	UA47_pAzF	pAzF
852	3o8c	0	A	475	PHE	F	14	21	35	F	E	0.126904	F	0	0	0	0	0	1	0	0	0	0	0	0	0	0	0	0	0	0	0	0	0	0	0	0	0	0	0	0	F510	10.1021/acsinfecdis.9b00220	2019	direct	GEL	TAG	UA47_pAzF	pAzF
853	3o8c	0	A	531	PHE	F	20	14	34	F	H	0.0253807	F	0	0	0	0	0	1	0	0	0	0	0	0	0	0	0	0	0	0	0	0	0	0	0	0	0	0	0	0	F566	10.1021/acsinfecdis.9b00220	2019	direct	GEL	TAG	UA47_pAzF	pAzF
854	3o8c	0	A	546	PHE	F	24	10	34	F	H	0.0304569	F	0	0	0	0	0	1	0	0	0	0	0	0	0	0	0	0	0	0	0	0	0	0	0	0	0	0	0	0	F581	10.1021/acsinfecdis.9b00220	2019	direct	GEL	TAG	UA47_pAzF	pAzF
855	3o8c	0	A	559	TYR	Y	17	25	42	Y	H	0.0990991	Y	0	0	0	0	0	0	0	0	0	0	0	0	0	0	0	0	0	0	0	0	0	1	0	0	0	0	0	0	Y594	10.1021/acsinfecdis.9b00220	2019	direct	GEL	TAG	UA47_pAzF	pAzF
856	3o8c	0	A	618	TYR	Y	10	15	25	Y	H	0.373874	Y	0	0	0	0	0	0.05	0	0	0	0	0	0	0	0	0	0	0	0	0	0	0	0.95	0	0	0	0	0	0.286397	Y653	10.1021/acsinfecdis.9b00220	2019	direct	GEL+FUN	TAG	UA47_pAzF	pAzF
857	3o8c	0	A	197	PHE	F	10	13	23	F	-	0.238579	F	0	0	0	0	0	1	0	0	0	0	0	0	0	0	0	0	0	0	0	0	0	0	0	0	0	0	0	0	F232	10.1021/acsinfecdis.9b00220	2019	direct	GEL	TAG	UA47_pAzF	pAzF
858	cpsg	0	A	174	TYR	Y	21	22	43	Y	T	0.0225225	Y	0	0	0	0	0	0	0	0.00813008	0	0	0	0	0	0	0	0	0	0	0	0	0.0487805	0.691057	0	0.00813008	0	0.162602	0.0813008	1.41434	Y174	10.1021/acssensors.9b00400	2019	direct	OPT	TAG	UA47_pAzF	pAzF
859	2y0g	0	A	149	ASN	N	5	19	24	N	E	0.414013	N	0	0	0	0	0	0	0	0	0	0	0	0	1	0	0	0	0	0	0	0	0	0	0	0	0	0	0	0	N163	10.1021/acssynbio.9b00051	2019	direct	MS+GEL+OPT	TAGA	UA23_pAcF	pAcF
860	2y0g	0	A	39	TYR	Y	8	14	22	Y	G	0.671171	Y	0	0	0	0	0	0	0	0	0	0	0	0	0	0	0	0	0	0	0	0	0	1	0	0	0	0	0	0	Y53	10.1021/acssynbio.9b00051	2019	direct	MS+GEL+OPT	AGGA	UA24_eBK	eBK
861	1usk	0	A	178	GLY	G	5	17	22	G	T	0.654762	G	0	0	0	0	0	0	1	0	0	0	0	0	0	0	0	0	0	0	0	0	0	0	0	0	0	0	0	0	G178	10.1021/acssynbio.9b00076	2019	direct	GEL+OPT	TAG	UA02_CouAA	CouAA
862	2y0g	0	A	39	TYR	Y	8	14	22	Y	G	0.671171	Y	0	0	0	0	0	0	0	0	0	0	0	0	0	0	0	0	0	0	0	0	0	1	0	0	0	0	0	0	Y53	10.1021/acssynbio.9b00076	2019	indirect	OPT	TAG	UA23_pAcF	pAcF
863	2y0g	0	A	39	TYR	Y	8	14	22	Y	G	0.671171	Y	0	0	0	0	0	0	0	0	0	0	0	0	0	0	0	0	0	0	0	0	0	1	0	0	0	0	0	0	Y53	10.1021/acssynbio.9b00076	2019	indirect	OPT	TAG	UA30_pCNF	pCNF
864	2y0g	0	A	39	TYR	Y	8	14	22	Y	G	0.671171	Y	0	0	0	0	0	0	0	0	0	0	0	0	0	0	0	0	0	0	0	0	0	1	0	0	0	0	0	0	Y53	10.1021/acssynbio.9b00076	2019	indirect	OPT	TAG	UA35_HQA	HQA
865	2y0g	0	A	39	TYR	Y	8	14	22	Y	G	0.671171	Y	0	0	0	0	0	0	0	0	0	0	0	0	0	0	0	0	0	0	0	0	0	1	0	0	0	0	0	0	Y53	10.1021/acssynbio.9b00076	2019	indirect	OPT	TAG	UA22_NAEK	NAEK
866	2y0g	0	A	39	TYR	Y	8	14	22	Y	G	0.671171	Y	0	0	0	0	0	0	0	0	0	0	0	0	0	0	0	0	0	0	0	0	0	1	0	0	0	0	0	0	Y53	10.1021/acssynbio.9b00076	2019	indirect	OPT	TAG	UA47_pAzF	pAzF
867	2y0g	0	A	90	GLU	E	11	17	28	E	T	0.536082	E	0	0	0	0	1	0	0	0	0	0	0	0	0	0	0	0	0	0	0	0	0	0	0	0	0	0	0	0	E104	10.1021/acssynbio.9b00076	2019	indirect	OPT	TAG	UA47_pAzF	pAzF
868	2y0g	0	A	151	TYR	Y	6	22	28	Y	E	0.477477	Y	0	0	0	0	0	0	0	0	0	0	0	0	0	0	0	0	0	0	0	0	0	1	0	0	0	0	0	0	Y165	10.1021/acssynbio.9b00076	2019	indirect	OPT	TAG	UA47_pAzF	pAzF
869	2y0g	0	A	39	TYR	Y	8	14	22	Y	G	0.671171	Y	0	0	0	0	0	0	0	0	0	0	0	0	0	0	0	0	0	0	0	0	0	1	0	0	0	0	0	0	Y53	10.1021/acssynbio.9b00076	2019	indirect	OPT	TAG	UA65_iodoF	iodoF
870	2y0g	0	A	90	GLU	E	11	17	28	E	T	0.536082	E	0	0	0	0	1	0	0	0	0	0	0	0	0	0	0	0	0	0	0	0	0	0	0	0	0	0	0	0	E104	10.1021/acssynbio.9b00076	2019	indirect	OPT	TAG	UA65_iodoF	iodoF
871	2y0g	0	A	151	TYR	Y	6	22	28	Y	E	0.477477	Y	0	0	0	0	0	0	0	0	0	0	0	0	0	0	0	0	0	0	0	0	0	1	0	0	0	0	0	0	Y165	10.1021/acssynbio.9b00076	2019	indirect	OPT	TAG	UA65_iodoF	iodoF
872	2y0g	0	A	39	TYR	Y	8	14	22	Y	G	0.671171	Y	0	0	0	0	0	0	0	0	0	0	0	0	0	0	0	0	0	0	0	0	0	1	0	0	0	0	0	0	Y53	10.1021/acssynbio.9b00076	2019	indirect	OPT	TAG	UA66_peocK	peocK
873	2y0g	0	A	90	GLU	E	11	17	28	E	T	0.536082	E	0	0	0	0	1	0	0	0	0	0	0	0	0	0	0	0	0	0	0	0	0	0	0	0	0	0	0	0	E104	10.1021/acssynbio.9b00076	2019	indirect	OPT	TAG	UA66_peocK	peocK
874	2y0g	0	A	151	TYR	Y	6	22	28	Y	E	0.477477	Y	0	0	0	0	0	0	0	0	0	0	0	0	0	0	0	0	0	0	0	0	0	1	0	0	0	0	0	0	Y165	10.1021/acssynbio.9b00076	2019	indirect	OPT	TAG	UA66_peocK	peocK
875	1lp1	0	A	24	ASP	D	3	15	18	D	H	0.656442	D	0	0	0	0.0193548	0.735484	0	0.0322581	0.00645161	0	0	0.00645161	0	0.0387097	0.0322581	0.00645161	0.0258065	0.00645161	0	0	0.0193548	0.0322581	0	0	0	0	0	0.0387097	1.71285	D24	10.1021/jacs.9b02611	2019	direct	MS	TAG	UA58_FSY	FSY
876	2b3p	0	A	182	TYR	Y	7	24	31	Y	E	0.36036	Y	0	0	0	0	0	0	0	0	0	0	0	0	0	0	0	0	0	0	0	0	0	0.98	0	0.02	0	0	0	0.141441	Y182	10.1021/jacs.9b02611	2019	direct	MS+GEL	TAG	UA58_FSY	FSY
877	3cmm	0	B	25	ASN	N	11	14	25	N	H	0.375796	N	0	0	0	0	0	0	0	0	0	0	0	0	1	0	0	0	0	0	0	0	0	0	0	0	0	0	0	0	N25	10.1021/jacs.9b06473	2019	other	FUN+OPT+AXT	AXT	UA19_AHA	AHA
878	3cmm	0	B	32	ASP	D	8	13	21	D	H	0.699387	D	0	0	0	0.990099	0	0	0	0	0	0	0	0	0	0	0	0	0	0	0	0	0	0	0	0	0	0	0.00990099	0.080136	D32	10.1021/jacs.9b06473	2019	other	FUN+OPT+AXT	AXT	UA19_AHA	AHA
879	3cmm	0	B	58	ASP	D	12	9	21	D	G	0.564417	D	0	0	0	0.990099	0	0	0	0	0	0	0	0	0	0	0	0	0	0	0	0	0	0	0	0	0	0	0.00990099	0.080136	D58	10.1021/jacs.9b06473	2019	other	FUN+OPT+AXT	AXT	UA19_AHA	AHA
880	5kxi	0	C	201	TYR	Y	21	15	36	Y	E	0	Y	0	0	0	0	0	0	0	0	0	0	0	0	0	0	0	0	0	0	0	0	0	0.617284	0	0	0	0	0.382716	0.959938	Y201	10.1021/jacs.9b06580	2019	indirect	FUN	TAG	UA30_pCNF	pCNF
881	5kxi	0	C	201	TYR	Y	21	15	36	Y	E	0	Y	0	0	0	0	0	0	0	0	0	0	0	0	0	0	0	0	0	0	0	0	0	0.617284	0	0	0	0	0.382716	0.959938	Y201	10.1021/jacs.9b06580	2019	indirect	FUN	TAG	UA68_F1F	F1F
882	5kxi	0	C	201	TYR	Y	21	15	36	Y	E	0	Y	0	0	0	0	0	0	0	0	0	0	0	0	0	0	0	0	0	0	0	0	0	0.617284	0	0	0	0	0.382716	0.959938	Y201	10.1021/jacs.9b06580	2019	indirect	FUN	TAG	UA69_F2F	F2F
883	5kxi	0	C	201	TYR	Y	21	15	36	Y	E	0	Y	0	0	0	0	0	0	0	0	0	0	0	0	0	0	0	0	0	0	0	0	0	0.617284	0	0	0	0	0.382716	0.959938	Y201	10.1021/jacs.9b06580	2019	indirect	FUN	TAG	UA70_F3F	F3F
884	5kxi	0	C	201	TYR	Y	21	15	36	Y	E	0	Y	0	0	0	0	0	0	0	0	0	0	0	0	0	0	0	0	0	0	0	0	0	0.617284	0	0	0	0	0.382716	0.959938	Y201	10.1021/jacs.9b06580	2019	indirect	FUN	TAG	UA71_pMeF	pMeF
885	5kxi	0	C	201	TYR	Y	21	15	36	Y	E	0	Y	0	0	0	0	0	0	0	0	0	0	0	0	0	0	0	0	0	0	0	0	0	0.617284	0	0	0	0	0.382716	0.959938	Y201	10.1021/jacs.9b06580	2019	indirect	FUN	TAG	UA72_pBrF	pBrF
886	5kxi	0	C	201	TYR	Y	21	15	36	Y	E	0	Y	0	0	0	0	0	0	0	0	0	0	0	0	0	0	0	0	0	0	0	0	0	0.617284	0	0	0	0	0.382716	0.959938	Y201	10.1021/jacs.9b06580	2019	indirect	FUN	TAG	UA73_OMeY	OMeY
887	5kxi	0	C	201	TYR	Y	21	15	36	Y	E	0	Y	0	0	0	0	0	0	0	0	0	0	0	0	0	0	0	0	0	0	0	0	0	0.617284	0	0	0	0	0.382716	0.959938	Y201	10.1021/jacs.9b06580	2019	indirect	FUN	TAG	UA74_F1OMeY	F1OMeY
888	5kxi	0	C	201	TYR	Y	21	15	36	Y	E	0	Y	0	0	0	0	0	0	0	0	0	0	0	0	0	0	0	0	0	0	0	0	0	0.617284	0	0	0	0	0.382716	0.959938	Y201	10.1021/jacs.9b06580	2019	indirect	FUN	TAG	UA75_F2OMeY	F2OMeY
889	5kxi	0	C	201	TYR	Y	21	15	36	Y	E	0	Y	0	0	0	0	0	0	0	0	0	0	0	0	0	0	0	0	0	0	0	0	0	0.617284	0	0	0	0	0.382716	0.959938	Y201	10.1021/jacs.9b06580	2019	indirect	FUN	TAG	UA76_F4OMeY	F4OMeY
890	5kxi	0	B	151	TRP	W	19	14	33	W	S	0.092511	W	0	0	0	0	0	0	0	0	0	0	0	0	0	0	0	0	0	0	0	0	0.617284	0	0	0	0	0	0.382716	0.959938	W151	10.1021/jacs.9b06580	2019	indirect	FUN	TGA	UA77_F4W	F4W
891	5kxi	0	E	121	LEU	L	14	20	34	L	-	0.128049	L	0	0	0	0	0	0	0	0	0	0	0.617284	0	0	0	0	0	0	0	0	0	0	0	0	0	0	0	0.382716	0.959938	L121	10.1021/jacs.9b06580	2019	indirect	FUN	TGA	UA78_Lah	Lah
892	5kxi	0	B	152	THR	T	19	19	38	T	S	0.0492958	T	0	0	0	0	0	0	0	0	0	0	0	0	0	0	0	0	0	0.617284	0	0	0	0	0	0	0	0	0.382716	0.959938	T152	10.1021/jacs.9b06580	2019	indirect	FUN	TGA	UA79_Tah	Tah
893	2b3p	0	A	57	TRP	W	18	17	35	W	G	0.0572687	W	0	0	0	0	0	0	0	0	0	0	0	0	0	0	0	0	0	0	0	0	1	0	0	0	0	0	0	0	W57	10.1039/c8sc05167d	2019	other	MS+FUN+AXT	TGG	UA67_BNW	BNW
894	2b3p	0	A	151	TYR	Y	5	22	27	Y	E	0.630631	Y	0	0	0	0	0	0	0	0	0	0	0	0	0	0	0	0	0	0	0	0	0	0.99	0	0.01	0	0	0	0.0807931	Y151	10.1039/c8sc05167d	2019	other	MS+FUN+AXT	TGG	UA67_BNW	BNW
895	1oh0	0	A	92	TRP	W	10	7	17	W	S	0.638767	W	0.01	0	0	0	0	0	0	0	0	0	0	0	0	0	0	0	0	0	0	0	0.99	0	0	0	0	0	0	0.0807931	W92	10.1039/c8sc05167d	2019	other	FUN+AXT	TGA	UA67_BNW	BNW
896	1oh0	0	A	120	TRP	W	17	25	42	W	-	0.30837	W	0	0	0	0	0	0	0	0	0	0	0	0	0	0	0	0	0	0	0	0	1	0	0	0	0	0	0	0	W120	10.1039/c8sc05167d	2019	other	FUN+AXT	TGA	UA67_BNW	BNW
897	5i2s	0	A	20	ASN	N	10	14	24	N	T	0.726115	N	0	0	0	0	0.16	0	0.07	0.01	0	0	0	0	0.62	0	0	0	0.06	0.06	0	0	0	0	0	0	0	0	0.02	1.78554	N20	10.1093/nar/gkz659	2019	indirect	VP+FUN	TAG	UA22_NAEK	NAEK
898	5i2s	0	A	35	ASP	D	0	16	16	D	T	0.944785	D	0	0	0	0.71	0	0	0.11	0	0	0	0	0	0	0	0	0	0	0.16	0	0	0	0	0	0	0	0	0.02	1.237	D35	10.1093/nar/gkz659	2019	indirect	VP+FUN	TAG	UA22_NAEK	NAEK
899	5i2s	0	A	37	ILE	I	7	17	24	I	E	0.502959	I	0	0	0	0	0	0	0	0	0.69	0	0.06	0	0	0	0	0	0	0.18	0	0.05	0	0	0	0	0	0	0.02	1.38719	I37	10.1093/nar/gkz659	2019	indirect	VP+FUN	TAG	UA22_NAEK	NAEK
900	5i2s	0	A	42	GLN	Q	5	18	23	Q	E	0.636364	Q	0	0	0	0	0.16	0	0	0.03	0	0.06	0	0	0	0	0.68	0.05	0	0	0	0	0	0	0	0	0	0	0.02	1.52564	Q42	10.1093/nar/gkz659	2019	indirect	VP+FUN	TAG	UA22_NAEK	NAEK
901	5i2s	0	A	77	TYR	Y	6	13	19	Y	E	0.554054	Y	0	0	0	0	0	0	0	0	0	0	0	0	0	0	0	0	0	0	0	0	0	0.99	0	0	0	0	0.01	0.0807931	Y77	10.1093/nar/gkz659	2019	indirect	VP+FUN	TAG	UA22_NAEK	NAEK
902	5i2s	0	A	116	TYR	Y	0	16	16	Y	S	0.738739	Y	0	0	0	0	0	0	0	0	0	0	0	0	0	0	0	0	0	0	0	0	0	0.99	0	0	0	0	0.01	0.0807931	Y116	10.1093/nar/gkz659	2019	indirect	VP+FUN	TAG	UA22_NAEK	NAEK
903	5i2s	0	A	121	ASP	D	7	18	25	D	E	0.558282	D	0	0	0	1	0	0	0	0	0	0	0	0	0	0	0	0	0	0	0	0	0	0	0	0	0	0	0	0	D121	10.1093/nar/gkz659	2019	indirect	VP+FUN	TAG	UA22_NAEK	NAEK
904	5i2s	0	A	161	VAL	V	15	12	27	V	S	0.316901	V	0	0	0	0	0	0	0	0	0.08	0	0	0	0	0	0	0	0	0.01	0	0.91	0	0	0	0	0	0	0	0.481763	V161	10.1093/nar/gkz659	2019	indirect	VP+FUN	TAG	UA22_NAEK	NAEK
905	5i2s	0	A	172	LYS	K	2	19	21	K	-	0.809756	K	0	0	0	0.15	0	0	0	0	0	0.82	0	0	0.01	0	0.01	0	0	0.01	0	0	0	0	0	0	0	0	0	0.84463	K172	10.1093/nar/gkz659	2019	indirect	VP+FUN	TAG	UA22_NAEK	NAEK
906	5i2s	0	A	174	LYS	K	6	11	17	K	-	0.82439	K	0	0	0	0.01	0.17	0	0	0	0	0.69	0	0	0	0	0	0	0	0.13	0	0	0	0	0	0	0	0	0	1.25305	K174	10.1093/nar/gkz659	2019	indirect	VP+FUN	TAG	UA22_NAEK	NAEK
907	5i2s	0	A	185	ASP	D	8	18	26	D	E	0.625767	D	0	0	0	0.79	0.05	0	0.16	0	0	0	0	0	0	0	0	0	0	0	0	0	0	0	0	0	0	0	0	0.907773	D185	10.1093/nar/gkz659	2019	indirect	VP+FUN	TAG	UA22_NAEK	NAEK
908	5i2s	0	A	192	ASP	D	6	12	18	D	S	0.509202	D	0	0	0	0.81	0.02	0	0	0	0	0	0	0	0	0	0	0	0.17	0	0	0	0	0	0	0	0	0	0	0.793709	D192	10.1093/nar/gkz659	2019	indirect	VP+FUN	TAG	UA22_NAEK	NAEK
909	5i2s	0	A	201	GLU	E	0	17	17	E	S	0.948454	E	0.01	0	0	0.01	0.57	0	0.04	0	0	0.08	0	0	0	0.25	0.04	0	0	0	0	0	0	0	0	0	0	0	0	1.75814	E201	10.1093/nar/gkz659	2019	indirect	VP+FUN	TAG	UA22_NAEK	NAEK
910	5i2s	0	A	225	LYS	K	3	10	13	K	T	0.858537	K	0	0	0	0	0	0	0	0	0	0.76	0	0	0	0	0	0.18	0	0.06	0	0	0	0	0	0	0	0	0	0.989747	K225	10.1093/nar/gkz659	2019	indirect	VP+FUN	TAG	UA22_NAEK	NAEK
911	5i2s	0	A	240	ALA	A	12	13	25	A	S	0.226415	A	0.75	0	0	0.01	0.01	0	0	0	0	0	0	0	0	0	0	0	0	0.16	0	0.07	0	0	0	0	0	0	0	1.13573	A240	10.1093/nar/gkz659	2019	indirect	VP+FUN	TAG	UA22_NAEK	NAEK
912	5i2s	0	A	242	LYS	K	2	17	19	K	H	0.546341	K	0.01	0	0	0	0	0	0	0	0	0.71	0	0	0.05	0.16	0.07	0	0	0	0	0	0	0	0	0	0	0	0	1.32492	K242	10.1093/nar/gkz659	2019	indirect	VP+FUN	TAG	UA22_NAEK	NAEK
913	5i2s	0	A	243	ASP	D	0	12	12	D	H	0.828221	D	0.01	0	0	0.85	0.05	0	0	0	0	0	0	0	0.08	0	0	0	0	0	0	0	0	0	0	0.01	0	0	0	0.839777	D243	10.1093/nar/gkz659	2019	indirect	VP+FUN	TAG	UA22_NAEK	NAEK
914	5i2s	0	A	246	ALA	A	3	19	22	A	H	0.650943	A	0.71	0	0	0.02	0.01	0	0	0.01	0	0.15	0	0	0.02	0	0.02	0.01	0	0.05	0	0	0	0	0	0	0	0	0	1.51541	A246	10.1093/nar/gkz659	2019	indirect	VP+FUN	TAG	UA22_NAEK	NAEK
915	5i2s	0	A	247	ALA	A	8	9	17	A	H	0.481132	A	0.77	0	0	0.01	0	0	0.01	0	0	0.03	0	0	0	0	0	0	0.04	0.14	0	0	0	0	0	0	0	0	0	1.15785	A247	10.1093/nar/gkz659	2019	indirect	VP+FUN	TAG	UA22_NAEK	NAEK
916	5i2s	0	A	249	ARG	R	3	19	22	R	T	0.802419	R	0	0	0	0	0	0	0	0	0	0.3	0	0	0	0	0.04	0.66	0	0	0	0	0	0	0	0	0	0	0	1.10249	R249	10.1093/nar/gkz659	2019	indirect	VP+FUN	TAG	UA22_NAEK	NAEK
917	5i2s	0	A	252	GLU	E	5	17	22	E	B	0.64433	E	0	0	0	0.17	0.81	0	0	0	0	0.01	0	0	0	0	0	0.01	0	0	0	0	0	0	0	0	0	0	0	0.813709	E252	10.1093/nar/gkz659	2019	indirect	VP+FUN	TAG	UA22_NAEK	NAEK
918	5i2s	0	A	321	GLY	G	6	19	25	G	T	0.166667	G	0	0	0	0	0	0	1	0	0	0	0	0	0	0	0	0	0	0	0	0	0	0	0	0	0	0	0	0	G321	10.1093/nar/gkz659	2019	indirect	VP+FUN	TAG	UA22_NAEK	NAEK
919	5i2s	0	A	339	ILE	I	9	20	29	I	E	0.420118	I	0	0	0	0	0	0	0	0	0.78	0	0	0	0	0	0	0	0	0	0	0.21	0	0	0	0	0	0	0.01	0.818856	I339	10.1093/nar/gkz659	2019	indirect	VP+FUN	TAG	UA22_NAEK	NAEK
920	5i2s	0	A	342	ARG	R	8	17	25	R	S	0.576613	R	0	0	0	0	0.01	0	0	0.02	0	0.11	0	0	0	0	0.01	0.84	0	0	0	0	0	0	0	0	0	0	0.01	0.873772	R342	10.1093/nar/gkz659	2019	indirect	VP+FUN	TAG	UA22_NAEK	NAEK
921	5i2s	0	A	346	MET	M	8	20	28	M	E	0.202128	M	0	0	0	0	0	0.01	0	0	0.01	0.18	0	0.58	0	0	0	0.09	0	0.11	0	0.01	0	0	0	0	0	0	0.01	1.82981	M346	10.1093/nar/gkz659	2019	indirect	VP+FUN	TAG	UA22_NAEK	NAEK
922	5i2s	0	A	362	PRO	P	3	17	20	P	E	0.779412	P	0	0	0	0	0	0	0	0	0	0	0	0	0	0.98	0	0	0.01	0	0	0	0	0	0	0	0	0	0.01	0.161441	P362	10.1093/nar/gkz659	2019	indirect	VP+FUN	TAG	UA22_NAEK	NAEK
923	5i2s	0	A	73	TYR	Y	0	10	10	Y	T	0.576577	Y	0	0	0	0	0	0	0	0	0	0	0	0	0	0	0	0	0	0	0	0	0	0.99	0	0	0	0	0.01	0.0807931	Y73	10.1093/nar/gkz659	2019	indirect	VP+FUN	TAG	UA22_NAEK	NAEK
924	5i2s	0	A	200	LYS	K	12	15	27	K	S	0.6	K	0	0	0	0	0	0	0	0	0	0.8	0.16	0	0	0	0	0.04	0	0	0	0	0	0	0	0	0	0	0	0.866314	K200	10.1093/nar/gkz659	2019	indirect	VP+FUN	TAG	UA22_NAEK	NAEK
925	5i2s	0	A	281	TYR	Y	6	21	27	Y	H	0.536036	Y	0	0	0	0	0	0	0	0	0	0	0	0	0	0	0	0	0	0	0	0	0	1	0	0	0	0	0	0	Y281	10.1093/nar/gkz659	2019	indirect	VP+FUN	TAG	UA22_NAEK	NAEK
926	5i2s	0	A	288	TRP	W	14	22	36	W	H	0.00440529	W	0	0	0	0	0	0	0	0	0	0	0	0	0	0	0	0	0	0	0	0	1	0	0	0	0	0	0	0	W288	10.1093/nar/gkz659	2019	indirect	VP+FUN	TAG	UA22_NAEK	NAEK
927	5i2s	0	A	332	ARG	R	17	19	36	R	E	0.00806452	R	0	0	0	0	0	0	0	0	0	0	0	0	0	0	0	0.99	0	0	0	0	0	0	0	0	0	0	0.01	0.0807931	R332	10.1093/nar/gkz659	2019	indirect	VP+FUN	TAG	UA22_NAEK	NAEK
928	5i2s	0	A	334	ASP	D	11	18	29	D	E	0.147239	D	0	0	0	0.81	0.18	0	0	0	0	0	0	0	0	0	0	0	0	0	0	0	0	0	0	0	0	0	0.01	0.757991	D334	10.1093/nar/gkz659	2019	indirect	VP+FUN	TAG	UA22_NAEK	NAEK
929	5i2s	0	A	345	GLY	G	22	13	35	G	E	0.0119048	G	0	0	0	0	0	0	0.99	0	0	0	0	0	0	0	0	0	0	0	0	0	0	0	0	0	0	0	0.01	0.0807931	G345	10.1093/nar/gkz659	2019	indirect	VP+FUN	TAG	UA22_NAEK	NAEK
930	2y0g	0	A	39	TYR	Y	8	14	22	Y	G	0.671171	Y	0	0	0	0	0	0	0	0	0	0	0	0	0	0	0	0	0	0	0	0	0	1	0	0	0	0	0	0	Y53	10.3390/ijms20102577	2019	direct	MS+OPT	TAG	UA22_NAEK	NAEK
931	2y0g	0	A	39	TYR	Y	8	14	22	Y	G	0.671171	Y	0	0	0	0	0	0	0	0	0	0	0	0	0	0	0	0	0	0	0	0	0	1	0	0	0	0	0	0	Y53	10.3390/ijms20102577	2019	direct	OPT	TAG	UA09_BCNK	BCNK
932	2y0g	0	A	39	TYR	Y	8	14	22	Y	G	0.671171	Y	0	0	0	0	0	0	0	0	0	0	0	0	0	0	0	0	0	0	0	0	0	1	0	0	0	0	0	0	Y53	10.3390/ijms20102577	2019	direct	OPT	TAG	UA60_AbK	AbK
933	1gum	0	A	52	PHE	F	18	16	34	F	T	0.0101523	F	0	0	0	0	0	0.990385	0	0	0	0	0	0	0	0	0	0	0	0	0	0	0	0	0	0	0	0	0.00961539	0.0782325	F52	10.3390/ijms20102577	2019	direct	GEL	TAG	UA22_NAEK	NAEK
934	1gum	0	A	52	PHE	F	18	16	34	F	T	0.0101523	F	0	0	0	0	0	0.990385	0	0	0	0	0	0	0	0	0	0	0	0	0	0	0	0	0	0	0	0	0.00961539	0.0782325	F52	10.3390/ijms20102577	2019	direct	GEL	TAG	UA09_BCNK	BCNK
935	1gum	0	A	52	PHE	F	18	16	34	F	T	0.0101523	F	0	0	0	0	0	0.990385	0	0	0	0	0	0	0	0	0	0	0	0	0	0	0	0	0	0	0	0	0.00961539	0.0782325	F52	10.3390/ijms20102577	2019	direct	GEL	TAG	UA60_AbK	AbK
936	2b3p	0	A	2	SER	S	21	5	26	S	-	0.330769	S	0	0	0	0	0	0	0.01	0	0	0	0	0	0	0	0	0.2	0.64	0	0	0	0	0	0	0	0	0	0.15	1.35344	S2	10.3390/mps2010016	2019	direct	MS+GEL+OPT	TAG	UA41_pPaF	pPaF
937	unah	0	A	6	LYS	K	7	18	25	K	E	0.434146	K	0	0	0	0	0	0	0	0	0	0	0	0	0	0	0	0	0	0	0	0	0	0	0	0	0	0	1	0	K6	10.1007/978-1-0716-0434-2_8	2020	direct	MS+GEL	TAG	UA53_NbK	NbK
938	3pbp	0	A	46	TYR	Y	13	24	37	Y	E	0.144144	Y	0.02	0	0.28	0	0	0	0.06	0	0	0	0.02	0	0	0	0.05	0	0.03	0.01	0	0	0	0.45	0	0	0	0.05	0.03	2.30407	Y46	10.1016/j.bbrc.2020.09.097	2020	direct	MS+GEL	TAG	UA47_pAzF	pAzF
939	3pbp	0	A	173	PHE	F	28	16	44	F	E	0.0609137	F	0	0	0	0	0	0.62	0	0	0.03	0	0.23	0.02	0	0.02	0.01	0.01	0	0	0	0.01	0	0.04	0	0	0	0	0.01	1.74429	F173	10.1016/j.bbrc.2020.09.097	2020	direct	MS+GEL	TAG	UA47_pAzF	pAzF
940	3pbp	0	A	232	VAL	V	16	11	27	V	H	0.161972	V	0.06	0	0	0	0	0	0	0	0.07	0	0.25	0	0	0	0	0	0.05	0	0	0.55	0	0	0	0	0	0	0.02	1.81544	V232	10.1016/j.bbrc.2020.09.097	2020	direct	MS+GEL	TAG	UA47_pAzF	pAzF
941	3pbp	0	A	290	PHE	F	17	15	32	F	-	0.0913706	F	0	0	0	0	0	0.84	0	0	0	0	0	0	0	0	0	0	0	0	0	0	0	0.13	0	0	0	0.01	0.02	0.773252	F290	10.1016/j.bbrc.2020.09.097	2020	direct	MS+GEL	TAG	UA47_pAzF	pAzF
942	3pbp	0	A	295	TYR	Y	16	13	29	Y	G	0.0585586	Y	0	0	0	0.01	0	0	0	0	0	0	0	0	0.01	0	0	0	0	0	0	0	0	0.95	0	0	0	0	0.03	0.354944	Y295	10.1016/j.bbrc.2020.09.097	2020	direct	MS+GEL	TAG	UA47_pAzF	pAzF
943	3pbp	0	A	297	TYR	Y	13	12	25	Y	S	0.418919	Y	0.15	0	0.03	0.01	0	0.07	0	0	0	0.06	0	0	0.01	0	0.01	0.07	0.04	0.04	0	0.01	0	0.47	0	0	0	0	0.03	2.64394	Y297	10.1016/j.bbrc.2020.09.097	2020	direct	MS+GEL	TAG	UA47_pAzF	pAzF
944	3pbp	0	A	410	PHE	F	16	11	27	F	-	0.111675	F	0	0	0	0	0	0.72	0	0.01	0.03	0	0.03	0.01	0	0	0	0	0	0	0	0.05	0	0	0	0	0	0	0.15	1.40428	F410	10.1016/j.bbrc.2020.09.097	2020	direct	MS+GEL	TAG	UA47_pAzF	pAzF
945	2b3p	0	A	151	TYR	Y	5	22	27	Y	E	0.630631	Y	0	0	0	0	0	0	0	0	0	0	0	0	0	0	0	0	0	0	0	0	0	0.99	0	0.01	0	0	0	0.0807931	Y151	10.1016/j.bmc.2020.115665	2020	direct	MS+GEL	TAG	UA54_ThY	ThY
946	2y0g	0	A	182	TYR	Y	6	24	30	Y	E	0.59009	Y	0	0	0	0	0	0	0	0	0	0	0	0	0	0	0	0	0	0	0	0	0	1	0	0	0	0	0	0	Y196	10.1016/j.bmc.2020.115665	2020	direct	OPT	TAG	UA54_ThY	ThY
947	cpsg	0	A	174	TYR	Y	21	22	43	Y	T	0.0225225	Y	0	0	0	0	0	0	0	0.00813008	0	0	0	0	0	0	0	0	0	0	0	0	0.0487805	0.691057	0	0.00813008	0	0.162602	0.0813008	1.41434	Y174	10.1016/j.bmc.2020.115665	2020	direct	MS+GEL+OPT	TAG	UA54_ThY	ThY
948	3cmm	0	B	11	LYS	K	13	13	26	K	-	0.097561	K	0	0	0	0	0	0	0	0	0	1	0	0	0	0	0	0	0	0	0	0	0	0	0	0	0	0	0	0	K11	10.1016/j.bmcl.2019.126876	2020	direct	YIE+GEL	TAG	UA44_ThzK	ThzK
949	3cmm	0	B	11	LYS	K	13	13	26	K	-	0.097561	K	0	0	0	0	0	0	0	0	0	1	0	0	0	0	0	0	0	0	0	0	0	0	0	0	0	0	0	0	K11	10.1016/j.bmcl.2019.126876	2020	direct	YIE+GEL	TAG	UA24_eBK	eBK
950	3cmm	0	B	11	LYS	K	13	13	26	K	-	0.097561	K	0	0	0	0	0	0	0	0	0	1	0	0	0	0	0	0	0	0	0	0	0	0	0	0	0	0	0	0	K11	10.1016/j.bmcl.2019.126876	2020	direct	YIE+GEL	TAG	UA05_PrK	PrK
951	2b3p	0	A	151	TYR	Y	5	22	27	Y	E	0.630631	Y	0	0	0	0	0	0	0	0	0	0	0	0	0	0	0	0	0	0	0	0	0	0.99	0	0.01	0	0	0	0.0807931	Y151	10.1016/j.bmcl.2019.126876	2020	direct	GEL+OPT	TAG	UA44_ThzK	ThzK
952	2b3p	0	A	151	TYR	Y	5	22	27	Y	E	0.630631	Y	0	0	0	0	0	0	0	0	0	0	0	0	0	0	0	0	0	0	0	0	0	0.99	0	0.01	0	0	0	0.0807931	Y151	10.1016/j.bmcl.2019.126876	2020	direct	GEL+OPT	TAG	UA24_eBK	eBK
953	2b3p	0	A	151	TYR	Y	5	22	27	Y	E	0.630631	Y	0	0	0	0	0	0	0	0	0	0	0	0	0	0	0	0	0	0	0	0	0	0.99	0	0.01	0	0	0	0.0807931	Y151	10.1016/j.bmcl.2019.126876	2020	direct	GEL+OPT	TAG	UA05_PrK	PrK
954	1v4s	0	A	18	GLN	Q	3	12	15	Q	H	0.676768	Q	0	0	0	0	0	0	0	0	0	0	0	0	0	0	1	0	0	0	0	0	0	0	0	0	0	0	0	0	Q8	10.1016/j.bpj.2019.12.036	2020	indirect	FUN+OPT	TAG	UA02_CouAA	CouAA
955	1v4s	0	A	66	PRO	P	13	5	18	P	-	0.544118	P	0	0	0	0	0	0	0	0	0	0	0	0	0	1	0	0	0	0	0	0	0	0	0	0	0	0	0	0	P56	10.1016/j.bpj.2019.12.036	2020	indirect	FUN+OPT	TAG	UA02_CouAA	CouAA
956	1v4s	0	A	109	SER	S	2	17	19	S	E	0.684615	S	0	0	0	0	0	0	0	0	0	0	0	0	0	0	0	0	1	0	0	0	0	0	0	0	0	0	0	0	S99	10.1016/j.bpj.2019.12.036	2020	indirect	FUN+OPT	TAG	UA02_CouAA	CouAA
957	1v4s	0	A	158	ASP	D	5	21	26	D	E	0.435583	D	0	0	0	1	0	0	0	0	0	0	0	0	0	0	0	0	0	0	0	0	0	0	0	0	0	0	0	0	D148	10.1016/j.bpj.2019.12.036	2020	indirect	FUN+OPT	TAG	UA02_CouAA	CouAA
958	1v4s	0	A	312	GLU	E	10	8	18	E	T	0.520619	E	0	0	0	0	1	0	0	0	0	0	0	0	0	0	0	0	0	0	0	0	0	0	0	0	0	0	0	0	E302	10.1016/j.bpj.2019.12.036	2020	indirect	FUN+OPT	TAG	UA02_CouAA	CouAA
959	1v4s	0	A	33	VAL	V	22	13	35	V	H	0.0211268	V	0	0	0	0	0	0	0	0	0	0	0	0	0	0	0	0	0	0	0	1	0	0	0	0	0	0	0	0	V23	10.1016/j.bpj.2019.12.036	2020	indirect	FUN+OPT	TAG	UA02_CouAA	CouAA
960	1v4s	0	A	36	ARG	R	14	15	29	R	H	0.403226	R	0	0	0	0	0	0	0	0	0	0	0	0	0	0	0	1	0	0	0	0	0	0	0	0	0	0	0	0	R26	10.1016/j.bpj.2019.12.036	2020	indirect	FUN+OPT	TAG	UA02_CouAA	CouAA
961	1v4s	0	A	48	GLU	E	0	13	13	E	T	0.654639	E	0	0	0	0	1	0	0	0	0	0	0	0	0	0	0	0	0	0	0	0	0	0	0	0	0	0	0	0	E38	10.1016/j.bpj.2019.12.036	2020	indirect	FUN+OPT	TAG	UA02_CouAA	CouAA
962	1v4s	0	A	102	LYS	K	15	14	29	K	E	0.331707	K	0	0	0	0	0	0	0	0	0	1	0	0	0	0	0	0	0	0	0	0	0	0	0	0	0	0	0	0	K92	10.1016/j.bpj.2019.12.036	2020	indirect	FUN+OPT	TAG	UA02_CouAA	CouAA
963	1v4s	0	A	106	GLN	Q	13	14	27	Q	E	0.358586	Q	0	0	0	0	0	0	0	0	0	0	0	0	0	0	1	0	0	0	0	0	0	0	0	0	0	0	0	0	Q96	10.1016/j.bpj.2019.12.036	2020	indirect	FUN+OPT	TAG	UA02_CouAA	CouAA
964	1v4s	0	A	120	GLU	E	3	26	29	E	H	0.381443	E	0	0	0	0	1	0	0	0	0	0	0	0	0	0	0	0	0	0	0	0	0	0	0	0	0	0	0	0	E110	10.1016/j.bpj.2019.12.036	2020	indirect	FUN+OPT	TAG	UA02_CouAA	CouAA
965	1v4s	0	A	125	TYR	Y	14	16	30	Y	H	0.243243	Y	0	0	0	0	0	0	0	0	0	0	0	0	0	0	0	0	0	0	0	0	0	1	0	0	0	0	0	0	Y115	10.1016/j.bpj.2019.12.036	2020	indirect	FUN+OPT	TAG	UA02_CouAA	CouAA
966	2b3p	0	A	149	ASN	N	5	22	27	N	E	0.407643	N	0	0	0	0	0	0	0	0	0	0	0	0	1	0	0	0	0	0	0	0	0	0	0	0	0	0	0	0	N149	10.1016/j.celrep.2020.107811	2020	direct	GEL+OPT	TAG	UA06_CpK	CpK
967	2b3p	0	A	149	ASN	N	5	22	27	N	E	0.407643	N	0	0	0	0	0	0	0	0	0	0	0	0	1	0	0	0	0	0	0	0	0	0	0	0	0	0	0	0	N149	10.1016/j.celrep.2020.107811	2020	direct	GEL+OPT	TAG	UA09_BCNK	BCNK
968	2b3p	0	A	149	ASN	N	5	22	27	N	E	0.407643	N	0	0	0	0	0	0	0	0	0	0	0	0	1	0	0	0	0	0	0	0	0	0	0	0	0	0	0	0	N149	10.1016/j.celrep.2020.107811	2020	direct	MS+GEL+OPT	TAG	UA10_2TCOK	2TCOK
969	2b3p	0	A	101	LYS	K	9	15	24	K	T	0.643902	K	0	0	0	0	0	0	0	0	0	1	0	0	0	0	0	0	0	0	0	0	0	0	0	0	0	0	0	0	K101	10.1016/j.celrep.2020.107811	2020	direct	MS+GEL+OPT	TAG	UA10_2TCOK	2TCOK
970	2b3p	0	A	149	ASN	N	5	22	27	N	E	0.407643	N	0	0	0	0	0	0	0	0	0	0	0	0	1	0	0	0	0	0	0	0	0	0	0	0	0	0	0	0	N149	10.1016/j.celrep.2020.107811	2020	direct	GEL+OPT	TAG	UA22_NAEK	NAEK
971	2b3p	0	A	149	ASN	N	5	22	27	N	E	0.407643	N	0	0	0	0	0	0	0	0	0	0	0	0	1	0	0	0	0	0	0	0	0	0	0	0	0	0	0	0	N149	10.1016/j.celrep.2020.107811	2020	direct	MS+GEL+OPT	TAA	UA05_PrK	PrK
972	7mtq	0	A	569	VAL	V	3	15	18	V	H	0.640845	V	0	0	0	0	0	0	0	0	0.03	0	0.02	0	0	0	0	0	0	0	0	0.95	0	0	0	0	0	0	0	0.334944	V552	10.1016/j.chembiol.2020.07.006	2020	direct	GEL+OPT+FUN	TAG	UA47_pAzF	pAzF
973	7mtq	0	A	681	ALA	A	9	13	22	A	H	0.40566	A	1	0	0	0	0	0	0	0	0	0	0	0	0	0	0	0	0	0	0	0	0	0	0	0	0	0	0	0	A664	10.1016/j.chembiol.2020.07.006	2020	direct	GEL+OPT+FUN	TAG	UA47_pAzF	pAzF
974	7mtq	0	A	693	ILE	I	14	12	26	I	H	0.443787	I	0	0	0	0	0	0	0	0	1	0	0	0	0	0	0	0	0	0	0	0	0	0	0	0	0	0	0	0	I676	10.1016/j.chembiol.2020.07.006	2020	direct	GEL+OPT+FUN	TAG	UA47_pAzF	pAzF
975	1gpw	0	B	123	TRP	W	25	18	43	W	E	0	W	0	0	0	0	0	0	0	0	0	0	0	0	0	0	0	0	0	0	0	0	0.99	0	0	0.01	0	0	0	0.0807931	W123	10.1021/acs.biochem.0c00332	2020	direct	MS+GEL+OPT+FUN	TAG	UA55_AzoF	AzoF
976	2b3p	0	A	151	TYR	Y	5	22	27	Y	E	0.630631	Y	0	0	0	0	0	0	0	0	0	0	0	0	0	0	0	0	0	0	0	0	0	0.99	0	0.01	0	0	0	0.0807931	Y151	10.1021/acs.bioconjchem.0c00052	2020	direct	YIE+MS+GEL	TAG	UA49_Tz12Y	Tz12Y
977	1l63	0	A	31	HIS	H	25	19	44	H	E	0.173913	H	0	0	0	0	0	0	0	1	0	0	0	0	0	0	0	0	0	0	0	0	0	0	0	0	0	0	0	0	H31	10.1021/acs.jcim.0c00725	2020	indirect	XRAY	TAG	UA47_pAzF	pAzF
978	1l63	0	A	44	SER	S	6	18	24	S	H	0.569231	S	0.01	0	0.01	0	0.01	0	0	0	0	0.01	0	0	0.01	0	0	0	0.94	0.01	0	0	0	0	0	0	0	0	0	0.482543	S44	10.1021/acs.jcim.0c00725	2020	indirect	XRAY	TAG	UA47_pAzF	pAzF
979	1l63	0	A	53	ASN	N	0	15	15	N	-	0.853503	N	0	0	0	0	0	0	0	0	0	0	0	0	1	0	0	0	0	0	0	0	0	0	0	0	0	0	0	0	N53	10.1021/acs.jcim.0c00725	2020	indirect	XRAY	TAG	UA47_pAzF	pAzF
980	1l63	0	A	91	LEU	L	24	5	29	L	S	0.0365854	L	0.01	0	0	0	0	0	0	0	0	0	0.98	0.01	0	0	0	0	0	0	0	0	0	0	0	0	0	0	0	0.161441	L91	10.1021/acs.jcim.0c00725	2020	indirect	XRAY	TAG	UA47_pAzF	pAzF
981	ubci	0	A	81	PHE	F	17	11	28	F	-	0.121827	F	0	0	0	0	0	0	0	0	0	0	0.00680272	0.00680272	0	0	0	0	0.0136054	0	0	0	0	0.605442	0	0	0	0.00680272	0.360544	1.20022	F81	10.1021/jacs.0c07976	2020	direct	MS+GEL+FUN	TAG	UA50_SF5F	SF5F
982	ubci	0	A	81	PHE	F	17	11	28	F	-	0.121827	F	0	0	0	0	0	0	0	0	0	0	0.00680272	0.00680272	0	0	0	0	0.0136054	0	0	0	0	0.605442	0	0	0	0.00680272	0.360544	1.20022	F81	10.1021/jacs.0c07976	2020	direct	MS+GEL+FUN	TAG	UA51_CF3F	CF3F
983	ubci	0	A	81	PHE	F	17	11	28	F	-	0.121827	F	0	0	0	0	0	0	0	0	0	0	0.00680272	0.00680272	0	0	0	0	0.0136054	0	0	0	0	0.605442	0	0	0	0.00680272	0.360544	1.20022	F81	10.1021/jacs.0c07976	2020	direct	MS+GEL+FUN	TAG	UA52_ClF	ClF
984	3cmm	0	B	18	GLU	E	4	15	19	E	-	0.510309	E	0	0	0	0	1	0	0	0	0	0	0	0	0	0	0	0	0	0	0	0	0	0	0	0	0	0	0	0	E18	10.1021/jacs.0c07976	2020	direct	YIE+MS+GEL	TAG	UA50_SF5F	SF5F
985	3cmm	0	B	18	GLU	E	4	15	19	E	-	0.510309	E	0	0	0	0	1	0	0	0	0	0	0	0	0	0	0	0	0	0	0	0	0	0	0	0	0	0	0	0	E18	10.1021/jacs.0c07976	2020	direct	YIE+MS+GEL	TAG	UA51_CF3F	CF3F
986	2rs4	0	A	27	PHE	F	22	19	41	F	H	0.00507614	F	0	0	0	0	0	1	0	0	0	0	0	0	0	0	0	0	0	0	0	0	0	0	0	0	0	0	0	0	F27	10.1021/jacs.0c07976	2020	direct	MS+GEL	TAG	UA50_SF5F	SF5F
987	2rs4	0	A	98	PHE	F	17	21	38	F	E	0	F	0	0	0	0	0	1	0	0	0	0	0	0	0	0	0	0	0	0	0	0	0	0	0	0	0	0	0	0	F98	10.1021/jacs.0c07976	2020	direct	MS+GEL	TAG	UA50_SF5F	SF5F
988	hila	0	A	57	LYS	K	14	18	32	K	H	0.2	K	0	0	0	0	0	0	0	0	0	1	0	0	0	0	0	0	0	0	0	0	0	0	0	0	0	0	0	0	K57	10.1038/s41589-019-0392-5	2020	direct	GEL+OPT	TAG	UA45_bmK	bmK
989	hila	0	A	90	LYS	K	0	13	13	K	G	0.780488	K	0	0	0	0	0	0	0	0	0	1	0	0	0	0	0	0	0	0	0	0	0	0	0	0	0	0	0	0	K90	10.1038/s41589-019-0392-5	2020	direct	GEL+OPT	TAG	UA45_bmK	bmK
990	hila	0	A	231	LYS	K	13	13	26	K	H	0.487805	K	0	0	0	0	0	0	0	0	0	1	0	0	0	0	0	0	0	0	0	0	0	0	0	0	0	0	0	0	K231	10.1038/s41589-019-0392-5	2020	direct	GEL+OPT	TAG	UA45_bmK	bmK
991	hila	0	A	324	LYS	K	13	24	37	K	H	0.4	K	0	0	0	0	0	0	0	0	0	1	0	0	0	0	0	0	0	0	0	0	0	0	0	0	0	0	0	0	K324	10.1038/s41589-019-0392-5	2020	direct	GEL+OPT	TAG	UA45_bmK	bmK
992	hila	0	A	456	LYS	K	12	9	21	K	-	0.502439	K	0	0	0	0	0	0	0	0	0	0.99	0	0	0	0	0.01	0	0	0	0	0	0	0	0	0	0	0	0	0.0807931	K456	10.1038/s41589-019-0392-5	2020	direct	GEL+OPT	TAG	UA45_bmK	bmK
993	hila	0	A	527	LYS	K	4	15	19	K	H	0.726829	K	0	0	0	0	0	0	0	0	0	1	0	0	0	0	0	0	0	0	0	0	0	0	0	0	0	0	0	0	K527	10.1038/s41589-019-0392-5	2020	direct	GEL+OPT	TAG	UA45_bmK	bmK
994	hila	0	A	533	LYS	K	7	16	23	K	H	0.590244	K	0	0	0	0	0	0	0	0	0	1	0	0	0	0	0	0	0	0	0	0	0	0	0	0	0	0	0	0	K533	10.1038/s41589-019-0392-5	2020	direct	GEL+OPT	TAG	UA45_bmK	bmK
995	2b3p	0	A	151	TYR	Y	5	22	27	Y	E	0.630631	Y	0	0	0	0	0	0	0	0	0	0	0	0	0	0	0	0	0	0	0	0	0	0.99	0	0.01	0	0	0	0.0807931	Y151	10.1038/s41589-020-0507-z	2020	direct	YIE+MS+GEL+OPT	UBP	UA22_NAEK	NAEK
996	2b3p	0	A	190	ASP	D	7	16	23	D	-	0.674847	D	0	0	0	0.98	0	0	0	0	0	0	0	0	0	0.02	0	0	0	0	0	0	0	0	0	0	0	0	0	0.141441	D190	10.1038/s41589-020-0507-z	2020	direct	YIE+MS+GEL+OPT	UBP	UA22_NAEK	NAEK
997	2b3p	0	A	200	TYR	Y	9	25	34	Y	E	0.355856	Y	0	0	0	0	0	0	0	0	0	0	0	0	0	0	0	0	0	0	0	0	0	1	0	0	0	0	0	0	Y200	10.1038/s41589-020-0507-z	2020	direct	YIE+MS+GEL+OPT	UBP	UA22_NAEK	NAEK
998	2b3p	0	A	190	ASP	D	7	16	23	D	-	0.674847	D	0	0	0	0.98	0	0	0	0	0	0	0	0	0	0.02	0	0	0	0	0	0	0	0	0	0	0	0	0	0.141441	D190	10.1038/s41589-020-0507-z	2020	direct	YIE+MS+GEL+OPT	UBP	UA05_PrK	PrK
999	2b3p	0	A	190	ASP	D	7	16	23	D	-	0.674847	D	0	0	0	0.98	0	0	0	0	0	0	0	0	0	0.02	0	0	0	0	0	0	0	0	0	0	0	0	0	0.141441	D190	10.1038/s41589-020-0507-z	2020	direct	YIE+MS+GEL+OPT	UBP	UA47_pAzF	pAzF
1000	2b3p	0	A	200	TYR	Y	9	25	34	Y	E	0.355856	Y	0	0	0	0	0	0	0	0	0	0	0	0	0	0	0	0	0	0	0	0	0	1	0	0	0	0	0	0	Y200	10.1038/s41589-020-0507-z	2020	direct	YIE+MS+GEL+OPT	UBP	UA47_pAzF	pAzF
1001	7kdw	0	A	2950	TRP	W	3	19	22	W	G	0.660793	W	0	0	0	0	0	0	0	0	0	0	0	0	0	0	0	0	0	0	0	0	0.99	0	0	0.01	0	0	0	0.0807931	W36	10.1039/c9cc09891g	2020	direct	GEL+OPT	TAG	UA47_pAzF	pAzF
1002	7kdw	0	A	2950	TRP	W	3	19	22	W	G	0.660793	W	0	0	0	0	0	0	0	0	0	0	0	0	0	0	0	0	0	0	0	0	0.99	0	0	0.01	0	0	0	0.0807931	W36	10.1039/c9cc09891g	2020	direct	MS+GEL+OPT	TAG	UA48_tmdF	tmdF
1003	4o77	0	A	81	TRP	W	1	20	21	W	G	0.784141	W	0	0	0	0	0	0	0	0	0	0	0	0	0	0	0	0	0	0	0	0	1	0	0	0	0	0	0	0	W40	10.1039/c9cc09891g	2020	direct	GEL+OPT	TAG	UA48_tmdF	tmdF
1004	2y0g	0	A	39	TYR	Y	8	14	22	Y	G	0.671171	Y	0	0	0	0	0	0	0	0	0	0	0	0	0	0	0	0	0	0	0	0	0	1	0	0	0	0	0	0	Y53	10.1039/d0ob00972e	2020	direct	GEL+OPT	TAG	UA05_PrK	PrK
1005	2y0g	0	A	39	TYR	Y	8	14	22	Y	G	0.671171	Y	0	0	0	0	0	0	0	0	0	0	0	0	0	0	0	0	0	0	0	0	0	1	0	0	0	0	0	0	Y53	10.1039/d0ob00972e	2020	direct	GEL+OPT	TAG	UA56_SerK	SerK
1006	2y0g	0	A	39	TYR	Y	8	14	22	Y	G	0.671171	Y	0	0	0	0	0	0	0	0	0	0	0	0	0	0	0	0	0	0	0	0	0	1	0	0	0	0	0	0	Y53	10.1039/d0ob00972e	2020	direct	MS+GEL+OPT	TAG	UA57_ThrK	ThrK
1007	2b3p	0	A	149	ASN	N	5	22	27	N	E	0.407643	N	0	0	0	0	0	0	0	0	0	0	0	0	1	0	0	0	0	0	0	0	0	0	0	0	0	0	0	0	N149	10.1039/d0ob00972e	2020	direct	YIE+MS+GEL	TAG	UA57_ThrK	ThrK
1008	5ikn	0	A	514	GLU	E	11	18	29	E	T	0.530928	E	0	0	0	0.03	0.97	0	0	0	0	0	0	0	0	0	0	0	0	0	0	0	0	0	0	0	0	0	0	0.194392	E514	10.1074/jbc.RA120.015557	2020	direct	YIE+MS+GEL	TAG	UA02_CouAA	CouAA
1009	1nd4	0	A	160	GLU	E	0	13	13	E	G	0.664948	E	0	0	0	0	1	0	0	0	0	0	0	0	0	0	0	0	0	0	0	0	0	0	0	0	0	0	0	0	E160	10.3389/fbioe.2020.00145	2020	indirect	FUN	TAG	UA46_iodoY	iodoY
1010	5tg0	0	A	64	TYR	Y	20	14	34	Y	E	0.0225225	Y	0.01	0	0	0	0	0	0	0	0	0	0	0	0	0	0	0	0	0	0	0	0	0.99	0	0	0	0	0	0.0807931	Y84	10.1002/anie.202016880	2021	direct	YIE+MS+GEL	TAG	UA32_N3Y	N3Y
1011	5xwd	0	H	34	TYR	Y	15	17	32	Y	E	0.148649	Y	0	0	0	0	0	0	0	0	0	0	0	0	0	0	0	0	0.01	0	0	0	0	0.99	0	0	0	0	0	0.0807931	Y41	10.1002/cbic.202000429	2021	direct	GEL+FUN	TAG	UA36_3BrY	3BrY
1012	5xwd	0	H	35	TYR	Y	18	20	38	Y	E	0.0045045	Y	0	0	0	0	0	0.01	0	0	0	0	0	0	0	0	0	0	0	0	0	0	0	0.99	0	0	0	0	0	0.0807931	Y42	10.1002/cbic.202000429	2021	direct	GEL+FUN	TAG	UA36_3BrY	3BrY
1013	5xwd	0	H	54	TYR	Y	16	22	38	Y	-	0.0045045	Y	0	0	0	0	0	0.01	0	0	0	0	0	0	0	0	0	0	0.04	0	0	0	0	0.95	0	0	0	0	0	0.322493	Y61	10.1002/cbic.202000429	2021	direct	GEL+FUN	TAG	UA36_3BrY	3BrY
1014	5xwd	0	H	55	TYR	Y	16	18	34	Y	T	0.0540541	Y	0	0	0	0	0	0	0	0	0	0	0	0	0	0	0	0	0	0	0	0	0	1	0	0	0	0	0	0	Y62	10.1002/cbic.202000429	2021	direct	GEL+FUN	TAG	UA36_3BrY	3BrY
1015	5xwd	0	H	60	TYR	Y	18	18	36	Y	E	0.0540541	Y	0	0	0	0	0	0	0	0	0	0	0	0	0.03	0	0	0	0	0	0	0	0	0.97	0	0	0	0	0	0.194392	Y67	10.1002/cbic.202000429	2021	direct	GEL+FUN	TAG	UA36_3BrY	3BrY
1016	5xwd	0	H	61	TYR	Y	14	20	34	Y	E	0.238739	Y	0	0	0	0	0	0	0	0	0	0	0	0	0	0	0	0	0	0	0	0	0	1	0	0	0	0	0	0	Y68	10.1002/cbic.202000429	2021	direct	GEL+FUN	TAG	UA36_3BrY	3BrY
1017	5xwd	0	H	95	TYR	Y	24	20	44	Y	E	0.0045045	Y	0	0	0	0	0	0.01	0	0	0	0	0	0	0	0	0	0	0	0	0	0	0	0.99	0	0	0	0	0	0.0807931	Y102	10.1002/cbic.202000429	2021	direct	GEL+FUN	TAG	UA36_3BrY	3BrY
1018	5xwd	0	H	96	TYR	Y	17	24	41	Y	E	0.0585586	Y	0	0	0	0	0	0.01	0	0	0	0	0	0	0	0	0	0	0	0	0	0	0	0.99	0	0	0	0	0	0.0807931	Y103	10.1002/cbic.202000429	2021	direct	GEL+FUN	TAG	UA36_3BrY	3BrY
1019	5xwd	0	H	109	TYR	Y	11	19	30	Y	S	0.342342	Y	0	0	0	0	0	0.01	0	0	0.09	0	0.02	0	0	0.08	0	0	0	0	0	0	0	0.8	0	0	0	0	0	1.04102	Y116	10.1002/cbic.202000429	2021	direct	GEL+FUN	TAG	UA36_3BrY	3BrY
1020	5xwd	0	D	3	TYR	Y	20	6	26	Y	-	0.18018	Y	0	0	0	0	0	0.02	0	0	0	0	0	0	0	0	0	0	0	0	0	0	0	0.83	0	0	0	0	0.15	0.74654	Y9	10.1002/cbic.202000429	2021	direct	GEL+FUN	TAG	UA36_3BrY	3BrY
1021	5xwd	0	D	36	TYR	Y	21	20	41	Y	E	0	Y	0	0	0	0	0	0.03	0	0	0	0	0	0	0.04	0	0	0	0	0	0	0	0	0.93	0	0	0	0	0	0.43489	Y42	10.1002/cbic.202000429	2021	direct	GEL+FUN	TAG	UA36_3BrY	3BrY
1022	5xwd	0	D	49	TYR	Y	13	29	42	Y	B	0.103604	Y	0	0	0.04	0	0	0.03	0	0.01	0	0	0	0	0	0	0	0	0.01	0	0	0	0	0.91	0	0	0	0	0	0.594214	Y55	10.1002/cbic.202000429	2021	direct	GEL+FUN	TAG	UA36_3BrY	3BrY
1023	5xwd	0	D	50	TYR	Y	19	25	44	Y	T	0.0045045	Y	0	0	0	0.26	0	0.01	0.02	0	0	0	0	0	0	0	0	0	0	0	0	0	0	0.71	0	0	0	0	0	1.03542	Y56	10.1002/cbic.202000429	2021	direct	GEL+FUN	TAG	UA36_3BrY	3BrY
1024	5xwd	0	D	86	TYR	Y	26	20	46	Y	E	0	Y	0	0	0	0	0	0	0	0	0	0	0	0	0	0	0	0	0	0	0	0	0	1	0	0	0	0	0	0	Y92	10.1002/cbic.202000429	2021	direct	GEL+FUN	TAG	UA36_3BrY	3BrY
1025	5xwd	0	D	87	TYR	Y	20	27	47	Y	E	0.0225225	Y	0	0	0	0	0	0.01	0	0	0	0	0	0	0	0	0	0	0	0	0	0	0	0.99	0	0	0	0	0	0.0807931	Y93	10.1002/cbic.202000429	2021	direct	GEL+FUN	TAG	UA36_3BrY	3BrY
1026	4kaq	0	H	153	TYR	Y	23	13	36	Y	E	0	Y	0	0	0	0	0	0	0	0	0	0	0	0	0	0	0	0	0	0	0	0	0	0	1	0	0	0	0	0	Y153	10.1002/cbic.202000429	2021	direct	GEL+FUN	TAG	UA37_3ClY	3ClY
1027	4kaq	0	H	184	TYR	Y	18	13	31	Y	E	0.216216	Y	0	0	0	0	0	0	0	0	0	0	0	0	0	0	0	0	0	0	0	0	0	0	1	0	0	0	0	0	Y184	10.1002/cbic.202000429	2021	direct	GEL+FUN	TAG	UA37_3ClY	3ClY
1028	4kaq	0	L	139	TYR	Y	13	19	32	Y	B	0.184685	Y	0	0	0	0	0	0	0	0	0	0	0	0	0	0	0	0	0	0	0	0	0	1	0	0	0	0	0	0	Y139	10.1002/cbic.202000429	2021	direct	GEL+FUN	TAG	UA37_3ClY	3ClY
1029	4kaq	0	L	172	TYR	Y	16	22	38	Y	E	0.0990991	Y	0	0	0	0	0	0	0	0	0	0	0	0	0	0	0	0	0	0	0	0	0	1	0	0	0	0	0	0	Y172	10.1002/cbic.202000429	2021	direct	GEL+FUN	TAG	UA37_3ClY	3ClY
1030	4kaq	0	L	185	TYR	Y	17	10	27	Y	H	0.0540541	Y	0	0	0	0	0	0	0	0	0	0	0	0	0	0	0	0	0	0	0	0	0	1	0	0	0	0	0	0	Y185	10.1002/cbic.202000429	2021	direct	GEL+FUN	TAG	UA37_3ClY	3ClY
1031	4kaq	0	L	191	TYR	Y	23	17	40	Y	E	0	Y	0	0	0	0	0	0	0	0	0	0	0	0	0	0	0	0	0	0	0	0	0	1	0	0	0	0	0	0	Y191	10.1002/cbic.202000429	2021	direct	GEL+FUN	TAG	UA37_3ClY	3ClY
1032	2d2j	0	A	309	TYR	Y	13	7	20	Y	S	0.346847	Y	0.02	0	0	0	0	0	0	0	0	0	0	0	0	0	0.02	0	0	0	0	0	0	0.93	0	0	0	0.03	0	0.47489	Y277	10.1002/cbic.202000460	2021	direct	MS+GEL+FUN	TAG	UA39_SeF	SeF
1033	2d2j	0	A	309	TYR	Y	13	7	20	Y	S	0.346847	Y	0.02	0	0	0	0	0	0	0	0	0	0	0	0	0	0.02	0	0	0	0	0	0	0.93	0	0	0	0.03	0	0.47489	Y277	10.1002/cbic.202000460	2021	indirect	FUN	TAG	UA02_CouAA	CouAA
1034	2b3p	0	A	149	ASN	N	5	22	27	N	E	0.407643	N	0	0	0	0	0	0	0	0	0	0	0	0	1	0	0	0	0	0	0	0	0	0	0	0	0	0	0	0	N149	10.1007/s00726-020-02927-z	2021	direct	OPT	TAG	UA24_eBK	eBK
1035	2b3p	0	A	149	ASN	N	5	22	27	N	E	0.407643	N	0	0	0	0	0	0	0	0	0	0	0	0	1	0	0	0	0	0	0	0	0	0	0	0	0	0	0	0	N149	10.1007/s00726-020-02927-z	2021	direct	OPT	TAG	UA25_AcK	AcK
1036	2b3p	0	A	149	ASN	N	5	22	27	N	E	0.407643	N	0	0	0	0	0	0	0	0	0	0	0	0	1	0	0	0	0	0	0	0	0	0	0	0	0	0	0	0	N149	10.1007/s00726-020-02927-z	2021	direct	OPT	TAG	UA26_TAcK	TAcK
1037	2b3p	0	A	149	ASN	N	5	22	27	N	E	0.407643	N	0	0	0	0	0	0	0	0	0	0	0	0	1	0	0	0	0	0	0	0	0	0	0	0	0	0	0	0	N149	10.1007/s00726-020-02927-z	2021	direct	OPT	TAG	UA27_ProK	ProK
1038	2b3p	0	A	149	ASN	N	5	22	27	N	E	0.407643	N	0	0	0	0	0	0	0	0	0	0	0	0	1	0	0	0	0	0	0	0	0	0	0	0	0	0	0	0	N149	10.1007/s00726-020-02927-z	2021	direct	OPT	TAG	UA28_PCC	PCC
1039	2b3p	0	A	149	ASN	N	5	22	27	N	E	0.407643	N	0	0	0	0	0	0	0	0	0	0	0	0	1	0	0	0	0	0	0	0	0	0	0	0	0	0	0	0	N149	10.1016/bs.mie.2021.03.009	2021	direct	YIE+MS	TAG	UA24_eBK	eBK
1040	6hjx	0	A	206	TRP	W	13	14	27	W	I	0.638767	W	0	0	0	0	0	0	0	0	0.01	0	0	0	0	0.015	0	0	0	0	0	0	0.975	0	0	0	0	0	0	0.192935	W198	10.1016/j.jbc.2021.100899	2021	indirect	FUN	TAG	UA33_FluoW	FluoW
1041	2b3p	0	A	23	ASN	N	11	12	23	N	T	0.394904	N	0	0	0	0	0	0	0	0	0	0	0	0	1	0	0	0	0	0	0	0	0	0	0	0	0	0	0	0	N23	10.1016/j.synbio.2021.07.003	2021	direct	MS+OPT	TAG	UA41_pPaF	pPaF
1042	2b3p	0	A	23	ASN	N	11	12	23	N	T	0.394904	N	0	0	0	0	0	0	0	0	0	0	0	0	1	0	0	0	0	0	0	0	0	0	0	0	0	0	0	0	N23	10.1016/j.synbio.2021.07.003	2021	direct	OPT	TAG	UA29_pAMF	pAMF
1043	2b3p	0	A	23	ASN	N	11	12	23	N	T	0.394904	N	0	0	0	0	0	0	0	0	0	0	0	0	1	0	0	0	0	0	0	0	0	0	0	0	0	0	0	0	N23	10.1016/j.synbio.2021.07.003	2021	direct	OPT	TAG	UA23_pAcF	pAcF
1044	2b3p	0	A	23	ASN	N	11	12	23	N	T	0.394904	N	0	0	0	0	0	0	0	0	0	0	0	0	1	0	0	0	0	0	0	0	0	0	0	0	0	0	0	0	N23	10.1016/j.synbio.2021.07.003	2021	direct	OPT	TAG	UA42_pBpF	pBpF
1045	6kqi	0	A	299	TRP	W	5	12	17	W	H	0.731278	W	0.0134228	0	0.00671141	0	0	0.00671141	0	0	0	0	0	0	0	0	0.0134228	0.0134228	0.00671141	0	0	0	0.610738	0	0	0	0	0	0.328859	1.35789	W207	10.1021/jacs.1c06847	2021	direct	GEL	TAG	UA51_CF3F	CF3F
1046	6kqi	0	A	337	MET	M	8	14	22	M	H	0.393617	M	0.0671141	0	0	0	0	0	0	0	0	0	0	0.355705	0	0	0.0134228	0.0201342	0	0	0	0	0	0	0	0	0	0.00671141	0.536913	1.51911	M410	10.1021/jacs.1c06847	2021	direct	MS+GEL	TAG	UA51_CF3F	CF3F
1047	6kqi	0	A	398	ALA	A	11	13	24	A	H	0.481132	A	0.174497	0	0.0201342	0	0	0	0.0201342	0	0	0	0	0	0.0402685	0	0	0	0	0.00671141	0	0	0	0	0	0	0	0	0.738255	1.22467	A471	10.1021/jacs.1c06847	2021	direct	GEL	TAG	UA51_CF3F	CF3F
1048	1gfl	0	A	39	TYR	Y	16	14	30	Y	T	0.225225	Y	0	0	0	0	0	0	0	0	0	0	0	0	0	0	0	0	0	0	0	0	0	1	0	0	0	0	0	0	Y39	10.1021/jacs.1c06847	2021	direct	MS+GEL	TAG	UA51_CF3F	CF3F
1049	dp71	0	A	48	GLN	Q	20	13	33	Q	H	0.00505051	Q	0	0	0	0	0	0	0	0	0	0	0	0	0	0	1	0	0	0	0	0	0	0	0	0	0	0	0	0	Q48	10.1038/s41551-021-00774-1	2021	direct	GEL	TAG	UA22_NAEK	NAEK
1050	dp71	0	A	67	GLN	Q	10	7	17	Q	H	0.606061	Q	0	0	0	0	0	0	0	0	0	0	0	0	0	0	1	0	0	0	0	0	0	0	0	0	0	0	0	0	Q67	10.1038/s41551-021-00774-1	2021	direct	GEL	TAG	UA22_NAEK	NAEK
1051	dp71	0	A	250	GLU	E	15	7	22	E	-	0.402062	E	0	0	0	0	1	0	0	0	0	0	0	0	0	0	0	0	0	0	0	0	0	0	0	0	0	0	0	0	E250	10.1038/s41551-021-00774-1	2021	direct	GEL	TAG	UA22_NAEK	NAEK
1052	dp71	0	A	258	TYR	Y	13	25	38	Y	E	0.0405405	Y	0	0	0	0	0	0	0	0	0	0	0	0	0	0	0	0	0	0	0	0	0	1	0	0	0	0	0	0	Y258	10.1038/s41551-021-00774-1	2021	direct	GEL	TAG	UA22_NAEK	NAEK
1053	dp71	0	A	395	GLU	E	10	10	20	E	G	0.43299	E	0	0	0	0	1	0	0	0	0	0	0	0	0	0	0	0	0	0	0	0	0	0	0	0	0	0	0	0	E395	10.1038/s41551-021-00774-1	2021	direct	GEL	TAG	UA22_NAEK	NAEK
1054	dp71	0	A	425	GLN	Q	6	13	19	Q	H	0.459596	Q	0	0	0	0	0	0	0	0	0	0	0	0	0	0	1	0	0	0	0	0	0	0	0	0	0	0	0	0	Q425	10.1038/s41551-021-00774-1	2021	direct	GEL	TAG	UA22_NAEK	NAEK
1055	dp71	0	A	533	GLN	Q	12	15	27	Q	H	0.146465	Q	0	0	0	0	0	0	0	0	0	0	0	0	0	0	1	0	0	0	0	0	0	0	0	0	0	0	0	0	Q533	10.1038/s41551-021-00774-1	2021	direct	GEL	TAG	UA22_NAEK	NAEK
1056	dp71	0	A	569	SER	S	4	10	14	S	H	0.584615	S	0	0	0	0	0	0	0	0	0	0	0	0	0	0	0	0	1	0	0	0	0	0	0	0	0	0	0	0	S569	10.1038/s41551-021-00774-1	2021	direct	GEL	TAG	UA22_NAEK	NAEK
1057	dp71	0	A	149	TYR	Y	19	14	33	Y	H	0.306306	Y	0	0	0	0	0	0	0	0	0	0	0	0	0	0	0	0	0	0	0	0	0	1	0	0	0	0	0	0	Y149	10.1038/s41551-021-00774-1	2021	direct	GEL	TAA	UA22_NAEK	NAEK
1058	dp71	0	A	270	GLN	Q	14	23	37	Q	H	0.0757576	Q	0	0	0	0	0	0	0	0	0	0	0	0	0	0	1	0	0	0	0	0	0	0	0	0	0	0	0	0	Q270	10.1038/s41551-021-00774-1	2021	direct	GEL	TAA	UA22_NAEK	NAEK
1059	dp71	0	A	311	LYS	K	20	10	30	K	H	0.204878	K	0	0	0	0	0	0	0	0	0	1	0	0	0	0	0	0	0	0	0	0	0	0	0	0	0	0	0	0	K311	10.1038/s41551-021-00774-1	2021	direct	GEL	TAA	UA22_NAEK	NAEK
1060	dp71	0	A	386	TYR	Y	11	12	23	Y	H	0.657658	Y	0	0	0	0	0	0	0	0	0	0	0	0	0	0	0	0	0	0	0	0	0	1	0	0	0	0	0	0	Y386	10.1038/s41551-021-00774-1	2021	direct	GEL	TAA	UA22_NAEK	NAEK
1061	dp71	0	A	403	LEU	L	10	16	26	L	H	0.292683	L	0	0	0	0	0	0	0	0	0	0	1	0	0	0	0	0	0	0	0	0	0	0	0	0	0	0	0	0	L403	10.1038/s41551-021-00774-1	2021	direct	GEL	TAA	UA22_NAEK	NAEK
1062	dp71	0	A	456	TYR	Y	5	9	14	Y	H	0.540541	Y	0	0	0	0	0	0	0	0	0	0	0	0	0	0	0	0	0	0	0	0	0	1	0	0	0	0	0	0	Y456	10.1038/s41551-021-00774-1	2021	direct	GEL	TAA	UA22_NAEK	NAEK
1063	dp71	0	A	567	GLN	Q	12	6	18	Q	H	0.282828	Q	0	0	0	0	0	0	0	0	0	0	0	0	0	0	1	0	0	0	0	0	0	0	0	0	0	0	0	0	Q567	10.1038/s41551-021-00774-1	2021	direct	GEL	TAA	UA22_NAEK	NAEK
1064	dp71	0	A	45	ARG	R	18	19	37	R	H	0.0241935	R	0	0	0	0	0	0	0	0	0	0	0	0	0	0	0	1	0	0	0	0	0	0	0	0	0	0	0	0	R45	10.1038/s41551-021-00774-1	2021	direct	GEL	TGA	UA22_NAEK	NAEK
1065	dp71	0	A	59	SER	S	1	21	22	S	H	0.646154	S	0	0	0	0	0	0	0	0	0	0	0	0	0	0	0	0	1	0	0	0	0	0	0	0	0	0	0	0	S59	10.1038/s41551-021-00774-1	2021	direct	GEL	TGA	UA22_NAEK	NAEK
1066	dp71	0	A	122	ARG	R	9	17	26	R	-	0.455645	R	0	0	0	0	0	0	0	0	0	0	0	0	0	0	0	1	0	0	0	0	0	0	0	0	0	0	0	0	R122	10.1038/s41551-021-00774-1	2021	direct	GEL	TGA	UA22_NAEK	NAEK
1067	dp71	0	A	277	ARG	R	16	16	32	R	-	0.399194	R	0	0	0	0	0	0	0	0	0	0	0	0	0	0	0	1	0	0	0	0	0	0	0	0	0	0	0	0	R277	10.1038/s41551-021-00774-1	2021	direct	GEL	TGA	UA22_NAEK	NAEK
1068	dp71	0	A	302	ARG	R	5	11	16	R	H	0.564516	R	0	0	0	0	0	0	0	0	0	0	0	0	0	0	0	1	0	0	0	0	0	0	0	0	0	0	0	0	R302	10.1038/s41551-021-00774-1	2021	direct	GEL	TGA	UA22_NAEK	NAEK
1069	dp71	0	A	313	ARG	R	5	10	15	R	H	0.725806	R	0	0	0	0	0	0	0	0	0	0	0	0	0	0	0	1	0	0	0	0	0	0	0	0	0	0	0	0	R313	10.1038/s41551-021-00774-1	2021	direct	GEL	TGA	UA22_NAEK	NAEK
1070	dp71	0	A	562	ARG	R	5	19	24	R	-	0.508065	R	0	0	0	0	0	0	0	0	0	0	0	0	0	0	0	1	0	0	0	0	0	0	0	0	0	0	0	0	R562	10.1038/s41551-021-00774-1	2021	direct	GEL	TGA	UA22_NAEK	NAEK
1071	1gfl	0	A	39	TYR	Y	16	14	30	Y	T	0.225225	Y	0	0	0	0	0	0	0	0	0	0	0	0	0	0	0	0	0	0	0	0	0	1	0	0	0	0	0	0	Y39	10.1038/s41551-021-00774-1	2021	direct	GEL	TAG	UA22_NAEK	NAEK
1072	2erj	0	D	20	ASP	D	19	17	36	D	H	0	D	0	0	0	1	0	0	0	0	0	0	0	0	0	0	0	0	0	0	0	0	0	0	0	0	0	0	0	0	D20	10.1038/s41551-021-00797-8	2021	direct	GEL+FUN	TAG	UA22_NAEK	NAEK
1073	2erj	0	D	31	TYR	Y	0	12	12	Y	T	1	Y	0	0	0.01	0.03	0	0	0	0.03	0	0	0	0	0.01	0.05	0.03	0	0.01	0	0	0	0	0.83	0	0	0	0	0	1.09383	Y31	10.1038/s41551-021-00797-8	2021	direct	MS+GEL+FUN	TAG	UA22_NAEK	NAEK
1074	2erj	0	D	51	THR	T	6	20	26	T	-	0.65493	T	0	0	0	0	0	0	0	0	0	0.01	0	0	0	0	0	0	0.01	0.98	0	0	0	0	0	0	0	0	0	0.161441	T51	10.1038/s41551-021-00797-8	2021	direct	GEL+FUN	TAG	UA22_NAEK	NAEK
1075	2erj	0	D	73	ALA	A	23	9	32	A	H	0.113208	A	0.92	0	0	0	0	0	0.01	0	0	0	0	0	0	0.06	0	0	0	0.01	0	0	0	0	0	0	0	0	0	0.487081	A73	10.1038/s41551-021-00797-8	2021	direct	GEL+FUN	TAG	UA22_NAEK	NAEK
1076	2erj	0	D	76	LYS	K	2	15	17	K	T	0.785366	K	0	0	0	0	0	0	0	0	0	0.98	0	0	0.02	0	0	0	0	0	0	0	0	0	0	0	0	0	0	0.141441	K76	10.1038/s41551-021-00797-8	2021	direct	GEL+FUN	TAG	UA22_NAEK	NAEK
1077	2erj	0	D	79	HIS	H	7	16	23	H	-	0.61413	H	0	0	0	0.01	0	0	0	0.85	0	0	0	0	0.06	0	0.02	0.03	0.01	0	0	0	0	0	0	0	0	0.02	0	0.953227	H79	10.1038/s41551-021-00797-8	2021	direct	GEL+FUN	TAG	UA22_NAEK	NAEK
1078	2wtr	0	A	6	THR	T	9	9	18	T	E	0.260563	T	0.01	0	0	0	0.01	0	0	0.01	0	0	0	0	0	0.02	0	0.01	0.01	0.78	0	0	0	0	0	0	0	0	0.15	1.13521	T6	10.1039/d1sc02653d	2021	direct	MS+GEL+OPT	TAG	UA39_SeF	SeF
1079	2wtr	0	A	157	LYS	K	2	11	13	K	-	0.917073	K	0	0	0	0	0	0	0	0	0	1	0	0	0	0	0	0	0	0	0	0	0	0	0	0	0	0	0	0	K157	10.1039/d1sc02653d	2021	direct	GEL+OPT	TAG	UA39_SeF	SeF
1080	1cfd	0	A	65	PHE	F	14	15	29	F	H	0.0862944	F	0	0	0	0	0	0.980392	0	0	0	0	0	0	0	0	0	0	0	0	0	0	0	0.0196078	0	0	0	0	0	0.139233	F65	10.1039/d1sc02653d	2021	direct	MS+OPT	TAG	UA39_SeF	SeF
1081	1prw	0	A	65	PHE	F	11	17	28	F	H	0.28934	F	0	0	0	0	0	0.980392	0	0	0	0	0	0	0	0	0	0	0	0	0	0	0	0.0196078	0	0	0	0	0	0.139233	F65	10.1039/d1sc02653d	2021	direct	MS+OPT	TAG	UA39_SeF	SeF
1082	1mbo	0	A	64	HIS	H	11	15	26	H	H	0.168478	H	0.03	0	0	0.04	0	0	0.02	0.7	0	0	0.04	0	0	0	0.06	0	0	0.01	0	0.07	0.01	0.01	0	0.01	0	0	0	1.7742	H64	10.1042/BCJ20210091	2021	direct	MS+GEL+OPT+FUN	TAG	UA43_DOPA	DOPA
1083	5ikn	0	A	514	GLU	E	11	18	29	E	T	0.530928	E	0	0	0	0.03	0.97	0	0	0	0	0	0	0	0	0	0	0	0	0	0	0	0	0	0	0	0	0	0	0.194392	E514	10.1074/jbc.RA120.016617	2021	indirect	FUN	TAG	UA02_CouAA	CouAA
1084	2y0g	0	A	39	TYR	Y	8	14	22	Y	G	0.671171	Y	0	0	0	0	0	0	0	0	0	0	0	0	0	0	0	0	0	0	0	0	0	1	0	0	0	0	0	0	Y53	10.1080/15476286.2021.1907055	2021	direct	GEL+OPT	TAG	UA22_NAEK	NAEK
1085	2y0g	0	A	39	TYR	Y	8	14	22	Y	G	0.671171	Y	0	0	0	0	0	0	0	0	0	0	0	0	0	0	0	0	0	0	0	0	0	1	0	0	0	0	0	0	Y53	10.1080/15476286.2021.1907055	2021	direct	OPT	TAG	UA24_eBK	eBK
1086	2y0g	0	A	39	TYR	Y	8	14	22	Y	G	0.671171	Y	0	0	0	0	0	0	0	0	0	0	0	0	0	0	0	0	0	0	0	0	0	1	0	0	0	0	0	0	Y53	10.1080/15476286.2021.1907055	2021	direct	OPT	TAG	UA38_LysZ	LysZ
1087	6s2l	0	A	2	LEU	L	12	19	31	L	E	0.463415	L	0	0	0	0	0	0	0	0	0	0	1	0	0	0	0	0	0	0	0	0	0	0	0	0	0	0	0	0	L2	10.1080/15476286.2021.1907055	2021	indirect	VP+FUN	TAG	UA22_NAEK	NAEK
1088	6s2l	0	A	12	ARG	R	4	15	19	R	E	0.540323	R	0	0	0	0	0	0	0	0	0	0	0	0	0	0	0	1	0	0	0	0	0	0	0	0	0	0	0	0	R12	10.1080/15476286.2021.1907055	2021	indirect	VP+FUN	TAG	UA22_NAEK	NAEK
1089	6s2l	0	A	14	HIS	H	5	16	21	H	-	0.782609	H	0	0	0	0	0	0	0	1	0	0	0	0	0	0	0	0	0	0	0	0	0	0	0	0	0	0	0	0	H14	10.1080/15476286.2021.1907055	2021	indirect	VP+FUN	TAG	UA22_NAEK	NAEK
1090	6s2l	0	A	16	MET	M	10	16	26	M	-	0.265957	M	0.01	0	0	0	0	0	0	0	0	0	0	0.99	0	0	0	0	0	0	0	0	0	0	0	0	0	0	0	0.0807931	M16	10.1080/15476286.2021.1907055	2021	indirect	VP+FUN	TAG	UA22_NAEK	NAEK
1091	6s2l	0	A	41	ASN	N	8	22	30	N	T	0.343949	N	0	0	0	0	0	0	0	0	0	0	0	0	1	0	0	0	0	0	0	0	0	0	0	0	0	0	0	0	N41	10.1080/15476286.2021.1907055	2021	indirect	VP+FUN	TAG	UA22_NAEK	NAEK
1092	6s2l	0	A	48	GLU	E	0	14	14	E	T	0.984536	E	0	0	0	0.14	0.86	0	0	0	0	0	0	0	0	0	0	0	0	0	0	0	0	0	0	0	0	0	0	0.584239	E48	10.1080/15476286.2021.1907055	2021	indirect	VP+FUN	TAG	UA22_NAEK	NAEK
1093	6s2l	0	A	65	LYS	K	1	23	24	K	-	0.682927	K	0	0	0	0	0	0	0	0	0	1	0	0	0	0	0	0	0	0	0	0	0	0	0	0	0	0	0	0	K65	10.1080/15476286.2021.1907055	2021	indirect	VP+FUN	TAG	UA22_NAEK	NAEK
1094	6s2l	0	A	109	ASP	D	6	17	23	D	-	0.865031	D	0	0	0	1	0	0	0	0	0	0	0	0	0	0	0	0	0	0	0	0	0	0	0	0	0	0	0	0	D109	10.1080/15476286.2021.1907055	2021	indirect	VP+FUN	TAG	UA22_NAEK	NAEK
1095	6s2l	0	A	152	LYS	K	8	7	15	K	T	0.697561	K	0	0	0	0	0	0	0	0	0	1	0	0	0	0	0	0	0	0	0	0	0	0	0	0	0	0	0	0	K152	10.1080/15476286.2021.1907055	2021	indirect	VP+FUN	TAG	UA22_NAEK	NAEK
1096	6s2l	0	A	153	ARG	R	9	12	21	R	T	0.483871	R	0	0	0	0	0	0	0	0	0	0	0	0	0	0	0	1	0	0	0	0	0	0	0	0	0	0	0	0	R153	10.1080/15476286.2021.1907055	2021	indirect	VP+FUN	TAG	UA22_NAEK	NAEK
1097	6s2l	0	A	154	GLU	E	7	9	16	E	-	0.64433	E	0	0	0	0.02	0.98	0	0	0	0	0	0	0	0	0	0	0	0	0	0	0	0	0	0	0	0	0	0	0.141441	E154	10.1080/15476286.2021.1907055	2021	indirect	VP+FUN	TAG	UA22_NAEK	NAEK
1098	6s2l	0	A	156	LYS	K	2	23	25	K	-	0.917073	K	0	0	0	0	0	0	0	0	0	1	0	0	0	0	0	0	0	0	0	0	0	0	0	0	0	0	0	0	K156	10.1080/15476286.2021.1907055	2021	indirect	VP+FUN	TAG	UA22_NAEK	NAEK
1099	6s2l	0	A	346	TYR	Y	11	10	21	Y	S	0.671171	Y	0	0	0	0	0	0	0	0	0	0	0	0	0	0	0	0	0	0	0	0	0	1	0	0	0	0	0	0	Y346	10.1080/15476286.2021.1907055	2021	indirect	VP+FUN	TAG	UA22_NAEK	NAEK
1100	6s2l	0	A	372	LYS	K	5	8	13	K	S	0.678049	K	0	0	0	0	0	0	0	0	0	1	0	0	0	0	0	0	0	0	0	0	0	0	0	0	0	0	0	0	K372	10.1080/15476286.2021.1907055	2021	indirect	VP+FUN	TAG	UA22_NAEK	NAEK
1101	6s2l	0	A	417	ARG	R	3	12	15	R	T	0.705645	R	0	0	0	0	0	0	0	0	0	0	0	0	0	0	0	1	0	0	0	0	0	0	0	0	0	0	0	0	R417	10.1080/15476286.2021.1907055	2021	indirect	VP+FUN	TAG	UA22_NAEK	NAEK
1102	6s2l	0	A	449	LEU	L	11	4	15	L	T	0.689024	L	0	0	0	0	0	0	0	0	0	0	1	0	0	0	0	0	0	0	0	0	0	0	0	0	0	0	0	0	L449	10.1080/15476286.2021.1907055	2021	indirect	VP+FUN	TAG	UA22_NAEK	NAEK
1103	6s2l	0	A	461	ARG	R	11	11	22	R	H	0.737903	R	0	0	0	0	0	0	0	0	0	0	0	0	0	0	0	1	0	0	0	0	0	0	0	0	0	0	0	0	R461	10.1080/15476286.2021.1907055	2021	indirect	VP+FUN	TAG	UA22_NAEK	NAEK
1104	6s2l	0	A	10	GLU	E	0	14	14	E	E	0.752577	E	0	0	0	0	1	0	0	0	0	0	0	0	0	0	0	0	0	0	0	0	0	0	0	0	0	0	0	0	E10	10.1080/15476286.2021.1907055	2021	indirect	VP+FUN	TAG	UA22_NAEK	NAEK
1105	6s2l	0	A	18	LYS	K	1	20	21	K	-	0.878049	K	0	0	0	0	0.02	0	0	0	0	0.98	0	0	0	0	0	0	0	0	0	0	0	0	0	0	0	0	0	0.141441	K18	10.1080/15476286.2021.1907055	2021	indirect	VP+FUN	TAG	UA22_NAEK	NAEK
1106	6s2l	0	A	20	LYS	K	7	14	21	K	S	0.639024	K	0.01	0	0	0	0.02	0	0	0	0	0.97	0	0	0	0	0	0	0	0	0	0	0	0	0	0	0	0	0	0.221941	K20	10.1080/15476286.2021.1907055	2021	indirect	VP+FUN	TAG	UA22_NAEK	NAEK
1107	6s2l	0	A	46	LEU	L	17	10	27	L	S	0.109756	L	0	0	0	0	0	0	0	0	0	0	1	0	0	0	0	0	0	0	0	0	0	0	0	0	0	0	0	0	L46	10.1080/15476286.2021.1907055	2021	indirect	VP+FUN	TAG	UA22_NAEK	NAEK
1108	6s2l	0	A	59	LYS	K	19	12	31	K	T	0.263415	K	0	0	0	0	0	0	0	0	0	1	0	0	0	0	0	0	0	0	0	0	0	0	0	0	0	0	0	0	K59	10.1080/15476286.2021.1907055	2021	indirect	VP+FUN	TAG	UA22_NAEK	NAEK
1109	6s2l	0	A	61	LYS	K	7	17	24	K	-	0.887805	K	0	0	0	0	0	0	0	0	0	1	0	0	0	0	0	0	0	0	0	0	0	0	0	0	0	0	0	0	K61	10.1080/15476286.2021.1907055	2021	indirect	VP+FUN	TAG	UA22_NAEK	NAEK
1110	6s2l	0	A	369	LYS	K	1	15	16	K	-	0.736585	K	0	0	0	0	0	0	0	0	0	1	0	0	0	0	0	0	0	0	0	0	0	0	0	0	0	0	0	0	K369	10.1080/15476286.2021.1907055	2021	indirect	VP+FUN	TAG	UA22_NAEK	NAEK
1111	6s2l	0	A	451	GLU	E	5	14	19	E	-	0.721649	E	0	0	0	0	1	0	0	0	0	0	0	0	0	0	0	0	0	0	0	0	0	0	0	0	0	0	0	0	E451	10.1080/15476286.2021.1907055	2021	indirect	VP+FUN	TAG	UA22_NAEK	NAEK
1112	6s2l	0	A	17	ARG	R	12	9	21	R	-	0.387097	R	0	0	0	0	0	0	0	0	0	0	0	0	0	0	0	1	0	0	0	0	0	0	0	0	0	0	0	0	R17	10.1080/15476286.2021.1907055	2021	indirect	VP+FUN	TAG	UA22_NAEK	NAEK
1113	6s2l	0	A	37	ALA	A	17	22	39	A	-	0.0188679	A	1	0	0	0	0	0	0	0	0	0	0	0	0	0	0	0	0	0	0	0	0	0	0	0	0	0	0	0	A37	10.1080/15476286.2021.1907055	2021	indirect	VP+FUN	TAG	UA22_NAEK	NAEK
1114	6s2l	0	A	43	ASP	D	21	4	25	D	-	0.177914	D	0	0	0	1	0	0	0	0	0	0	0	0	0	0	0	0	0	0	0	0	0	0	0	0	0	0	0	0	D43	10.1080/15476286.2021.1907055	2021	indirect	VP+FUN	TAG	UA22_NAEK	NAEK
1115	6s2l	0	A	45	ARG	R	14	9	23	R	T	0.274194	R	0	0	0	0	0	0	0	0	0	0	0	0	0	0	0	1	0	0	0	0	0	0	0	0	0	0	0	0	R45	10.1080/15476286.2021.1907055	2021	indirect	VP+FUN	TAG	UA22_NAEK	NAEK
1116	6s2l	0	A	60	HIS	H	17	15	32	H	-	0.0978261	H	0	0	0	0	0	0	0	1	0	0	0	0	0	0	0	0	0	0	0	0	0	0	0	0	0	0	0	0	H60	10.1080/15476286.2021.1907055	2021	indirect	VP+FUN	TAG	UA22_NAEK	NAEK
1117	6s2l	0	A	71	LYS	K	12	15	27	K	H	0.365854	K	0	0	0	0	0	0	0	0	0	1	0	0	0	0	0	0	0	0	0	0	0	0	0	0	0	0	0	0	K71	10.1080/15476286.2021.1907055	2021	indirect	VP+FUN	TAG	UA22_NAEK	NAEK
1118	6s2l	0	A	103	LYS	K	11	18	29	K	H	0.419512	K	0	0	0	0	0	0	0	0	0	1	0	0	0	0	0	0	0	0	0	0	0	0	0	0	0	0	0	0	K103	10.1080/15476286.2021.1907055	2021	indirect	VP+FUN	TAG	UA22_NAEK	NAEK
1119	6s2l	0	A	112	GLU	E	9	17	26	E	-	0.654639	E	0	0	0	0	1	0	0	0	0	0	0	0	0	0	0	0	0	0	0	0	0	0	0	0	0	0	0	0	E112	10.1080/15476286.2021.1907055	2021	indirect	VP+FUN	TAG	UA22_NAEK	NAEK
1120	6s2l	0	A	177	LYS	K	11	25	36	K	-	0.473171	K	0	0	0	0	0	0	0	0	0	1	0	0	0	0	0	0	0	0	0	0	0	0	0	0	0	0	0	0	K177	10.1080/15476286.2021.1907055	2021	indirect	VP+FUN	TAG	UA22_NAEK	NAEK
1121	6s2l	0	A	304	SER	S	12	17	29	S	H	0.0384615	S	0	0	0	0	0	0	0	0	0	0	0	0	0	0	0	0	1	0	0	0	0	0	0	0	0	0	0	0	S304	10.1080/15476286.2021.1907055	2021	indirect	VP+FUN	TAG	UA22_NAEK	NAEK
1122	6s2l	0	A	24	THR	T	24	8	32	T	-	0.112676	T	0	0	0	0	0	0	0	0	0	0	0	0	0	0	0	0	0	1	0	0	0	0	0	0	0	0	0	0	T24	10.1080/15476286.2021.1907055	2021	indirect	VP+FUN	TAG	UA22_NAEK	NAEK
1123	6s2l	0	A	111	MET	M	27	8	35	M	-	0.0638298	M	0	0	0	0	0	0	0	0	0	0	0	1	0	0	0	0	0	0	0	0	0	0	0	0	0	0	0	0	M111	10.1080/15476286.2021.1907055	2021	indirect	VP+FUN	TAG	UA22_NAEK	NAEK
1124	6s2l	0	A	118	GLY	G	14	19	33	G	-	0	G	0	0	0	0	0	0	1	0	0	0	0	0	0	0	0	0	0	0	0	0	0	0	0	0	0	0	0	0	G118	10.1080/15476286.2021.1907055	2021	indirect	VP+FUN	TAG	UA22_NAEK	NAEK
1125	6s2l	0	A	162	PHE	F	11	21	32	F	E	0.253807	F	0	0	0	0	0	1	0	0	0	0	0	0	0	0	0	0	0	0	0	0	0	0	0	0	0	0	0	0	F162	10.1080/15476286.2021.1907055	2021	indirect	VP+FUN	TAG	UA22_NAEK	NAEK
1126	6s2l	0	A	178	THR	T	25	17	42	T	-	0.0422535	T	0	0	0	0	0	0	0	0	0	0	0	0	0	0	0	0	0	1	0	0	0	0	0	0	0	0	0	0	T178	10.1080/15476286.2021.1907055	2021	indirect	VP+FUN	TAG	UA22_NAEK	NAEK
1127	6s2l	0	A	179	ARG	R	13	22	35	R	-	0.447581	R	0	0	0	0	0	0	0	0	0	0	0	0	0	0	0	1	0	0	0	0	0	0	0	0	0	0	0	0	R179	10.1080/15476286.2021.1907055	2021	indirect	VP+FUN	TAG	UA22_NAEK	NAEK
1128	6s2l	0	A	182	ASP	D	20	20	40	D	E	0.0736196	D	0	0	0	1	0	0	0	0	0	0	0	0	0	0	0	0	0	0	0	0	0	0	0	0	0	0	0	0	D182	10.1080/15476286.2021.1907055	2021	indirect	VP+FUN	TAG	UA22_NAEK	NAEK
1129	6s2l	0	A	193	ARG	R	20	21	41	R	H	0.153226	R	0	0	0	0	0	0	0	0	0	0	0	0	0	0	0	1	0	0	0	0	0	0	0	0	0	0	0	0	R193	10.1080/15476286.2021.1907055	2021	indirect	VP+FUN	TAG	UA22_NAEK	NAEK
1130	6s2l	0	A	216	GLY	G	16	12	28	G	T	0.547619	G	0.01	0	0	0	0	0	0.99	0	0	0	0	0	0	0	0	0	0	0	0	0	0	0	0	0	0	0	0	0.0807931	G216	10.1080/15476286.2021.1907055	2021	indirect	VP+FUN	TAG	UA22_NAEK	NAEK
1131	6s2l	0	A	240	ASP	D	11	21	32	D	E	0.398773	D	0	0	0	1	0	0	0	0	0	0	0	0	0	0	0	0	0	0	0	0	0	0	0	0	0	0	0	0	D240	10.1080/15476286.2021.1907055	2021	indirect	VP+FUN	TAG	UA22_NAEK	NAEK
1132	6s2l	0	A	245	ASP	D	17	26	43	D	T	0.184049	D	0	0	0	1	0	0	0	0	0	0	0	0	0	0	0	0	0	0	0	0	0	0	0	0	0	0	0	0	D245	10.1080/15476286.2021.1907055	2021	indirect	VP+FUN	TAG	UA22_NAEK	NAEK
1133	6s2l	0	A	337	GLY	G	14	24	38	G	T	0.0833333	G	0	0	0	0	0	0	1	0	0	0	0	0	0	0	0	0	0	0	0	0	0	0	0	0	0	0	0	0	G337	10.1080/15476286.2021.1907055	2021	indirect	VP+FUN	TAG	UA22_NAEK	NAEK
1134	6s2l	0	A	339	ASP	D	12	27	39	D	E	0.257669	D	0	0	0	1	0	0	0	0	0	0	0	0	0	0	0	0	0	0	0	0	0	0	0	0	0	0	0	0	D339	10.1080/15476286.2021.1907055	2021	indirect	VP+FUN	TAG	UA22_NAEK	NAEK
1135	2jqf	0	R	32	THR	T	5	17	22	T	E	0.28169	T	0	0	0	0	0	0	0	0	0.01	0	0	0	0	0	0	0	0	0.99	0	0	0	0	0	0	0	0	0	0.0807931	T4	10.1080/15476286.2021.1907055	2021	indirect	VP+FUN	TAG	UA22_NAEK	NAEK
1136	2jqf	0	R	42	TYR	Y	11	17	28	Y	-	0.481982	Y	0	0	0	0	0	0	0	0.01	0	0	0	0	0	0	0	0	0	0	0	0	0	0.99	0	0	0	0	0	0.0807931	Y14	10.1080/15476286.2021.1907055	2021	indirect	VP+FUN	TAG	UA22_NAEK	NAEK
1137	2jqf	0	R	49	ASP	D	12	16	28	D	S	0.386503	D	0	0	0	1	0	0	0	0	0	0	0	0	0	0	0	0	0	0	0	0	0	0	0	0	0	0	0	0	D21	10.1080/15476286.2021.1907055	2021	indirect	VP+FUN	TAG	UA22_NAEK	NAEK
1138	2jqf	0	R	66	PRO	P	1	19	20	P	-	0.625	P	0	0	0	0	0	0	0	0	0	0	0	0	0	0.98	0	0	0	0.02	0	0	0	0	0	0	0	0	0	0.141441	P38	10.1080/15476286.2021.1907055	2021	indirect	VP+FUN	TAG	UA22_NAEK	NAEK
1139	2jqf	0	R	76	GLU	E	6	8	14	E	S	0.71134	E	0	0	0	0	1	0	0	0	0	0	0	0	0	0	0	0	0	0	0	0	0	0	0	0	0	0	0	0	E48	10.1080/15476286.2021.1907055	2021	indirect	VP+FUN	TAG	UA22_NAEK	NAEK
1140	2jqf	0	R	78	LEU	L	12	13	25	L	-	0.237805	L	0	0	0	0	0	0	0	0	0	0	0.99	0	0	0.01	0	0	0	0	0	0	0	0	0	0	0	0	0	0.0807931	L50	10.1080/15476286.2021.1907055	2021	indirect	VP+FUN	TAG	UA22_NAEK	NAEK
1141	2jqf	0	R	84	LYS	K	4	15	19	K	H	0.556098	K	0	0	0	0.01	0	0	0.03	0	0	0.46	0	0	0	0	0	0.5	0	0	0	0	0	0	0	0	0	0	0	1.23354	K56	10.1080/15476286.2021.1907055	2021	indirect	VP+FUN	TAG	UA22_NAEK	NAEK
1142	2jqf	0	R	93	GLU	E	4	18	22	E	-	0.824742	E	0	0	0	0.02	0.96	0	0.02	0	0	0	0	0	0	0	0	0	0	0	0	0	0	0	0	0	0	0	0	0.282292	E65	10.1080/15476286.2021.1907055	2021	indirect	VP+FUN	TAG	UA22_NAEK	NAEK
1143	2jqf	0	R	95	HIS	H	5	24	29	H	S	0.576087	H	0	0	0	0	0	0	0	0.94	0	0	0	0	0	0	0	0.06	0	0	0	0	0	0	0	0	0	0	0	0.327445	H67	10.1080/15476286.2021.1907055	2021	indirect	VP+FUN	TAG	UA22_NAEK	NAEK
1144	2jqf	0	R	112	HIS	H	7	11	18	H	S	0.923913	H	0	0	0	0	0	0	0	0.85	0	0	0	0	0.1	0.03	0.02	0	0	0	0	0	0	0	0	0	0	0	0	0.796132	H84	10.1080/15476286.2021.1907055	2021	indirect	VP+FUN	TAG	UA22_NAEK	NAEK
1145	2jqf	0	R	63	VAL	V	22	8	30	V	T	0.211268	V	0	0	0	0	0	0	0	0	0	0	0	0	0	0	0	0	0	0	0	1	0	0	0	0	0	0	0	0	V35	10.1080/15476286.2021.1907055	2021	indirect	VP+FUN	TAG	UA22_NAEK	NAEK
1146	2jqf	0	R	64	GLU	E	5	18	23	E	T	0.701031	E	0	0	0	0.69	0.31	0	0	0	0	0	0	0	0	0	0	0	0	0	0	0	0	0	0	0	0	0	0	0.893173	E36	10.1080/15476286.2021.1907055	2021	indirect	VP+FUN	TAG	UA22_NAEK	NAEK
1147	2jqf	0	R	69	ASP	D	6	18	24	D	H	0.484663	D	0	0	0	0.98	0.01	0	0	0	0	0	0	0	0.01	0	0	0	0	0	0	0	0	0	0	0	0	0	0	0.161441	D41	10.1080/15476286.2021.1907055	2021	indirect	VP+FUN	TAG	UA22_NAEK	NAEK
1148	2jqf	0	R	70	TRP	W	3	15	18	W	H	0.480176	W	0	0	0	0	0	0	0	0	0	0	0	0	0	0	0	0	0	0	0	0	1	0	0	0	0	0	0	0	W42	10.1080/15476286.2021.1907055	2021	indirect	VP+FUN	TAG	UA22_NAEK	NAEK
1149	2jqf	0	R	96	GLU	E	0	24	24	E	S	0.762887	E	0	0	0	0	1	0	0	0	0	0	0	0	0	0	0	0	0	0	0	0	0	0	0	0	0	0	0	0	E68	10.1080/15476286.2021.1907055	2021	indirect	VP+FUN	TAG	UA22_NAEK	NAEK
1150	2jqf	0	R	108	LYS	K	11	11	22	K	G	0.326829	K	0	0	0	0	0	0	0	0	0	1	0	0	0	0	0	0	0	0	0	0	0	0	0	0	0	0	0	0	K80	10.1080/15476286.2021.1907055	2021	indirect	VP+FUN	TAG	UA22_NAEK	NAEK
1151	2jqf	0	R	109	HIS	H	4	12	16	H	G	0.831522	H	0	0	0	0.01	0	0	0	0.99	0	0	0	0	0	0	0	0	0	0	0	0	0	0	0	0	0	0	0	0.0807931	H81	10.1080/15476286.2021.1907055	2021	indirect	VP+FUN	TAG	UA22_NAEK	NAEK
1152	2jqf	0	R	117	THR	T	14	21	35	T	E	0.0140845	T	0.01	0	0	0	0	0	0	0	0.01	0	0	0.01	0	0	0	0	0	0.97	0	0	0	0	0	0	0	0	0	0.241941	T89	10.1080/15476286.2021.1907055	2021	indirect	VP+FUN	TAG	UA22_NAEK	NAEK
1153	2jqf	0	R	145	GLY	G	8	12	20	G	S	0.583333	G	0	0	0	0	0	0	1	0	0	0	0	0	0	0	0	0	0	0	0	0	0	0	0	0	0	0	0	0	G117	10.1080/15476286.2021.1907055	2021	indirect	VP+FUN	TAG	UA22_NAEK	NAEK
1154	2jqf	0	R	148	HIS	H	6	30	36	H	-	0.163043	H	0	0	0	0	0	0	0	0.98	0	0	0	0	0	0.01	0.01	0	0	0	0	0	0	0	0	0	0	0	0	0.161441	H120	10.1080/15476286.2021.1907055	2021	indirect	VP+FUN	TAG	UA22_NAEK	NAEK
1155	2jqf	0	R	163	ASP	D	10	27	37	D	E	0.122699	D	0	0	0	1	0	0	0	0	0	0	0	0	0	0	0	0	0	0	0	0	0	0	0	0	0	0	0	0	D135	10.1080/15476286.2021.1907055	2021	indirect	VP+FUN	TAG	UA22_NAEK	NAEK
1156	2jqf	0	R	171	THR	T	4	26	30	T	-	0.71831	T	0	0	0	0	0	0	0	0	0	0	0	0	0	0	0	0	0	1	0	0	0	0	0	0	0	0	0	0	T143	10.1080/15476286.2021.1907055	2021	indirect	VP+FUN	TAG	UA22_NAEK	NAEK
1157	2jqf	0	R	184	ASP	D	1	11	12	D	-	0.96319	D	0	0	0	1	0	0	0	0	0	0	0	0	0	0	0	0	0	0	0	0	0	0	0	0	0	0	0	0	D156	10.1080/15476286.2021.1907055	2021	indirect	VP+FUN	TAG	UA22_NAEK	NAEK
1158	2jqf	0	R	185	GLN	Q	1	13	14	Q	-	0.79798	Q	0	0	0	0	0	0	0	0	0	0	0	0	0	0	1	0	0	0	0	0	0	0	0	0	0	0	0	0	Q157	10.1080/15476286.2021.1907055	2021	indirect	VP+FUN	TAG	UA22_NAEK	NAEK
1159	2jqf	0	R	193	LYS	K	2	13	15	K	-	0.95122	K	0	0	0	0	0.01	0	0	0	0	0.93	0	0	0.01	0	0.05	0	0	0	0	0	0	0	0	0	0	0	0	0.446342	K165	10.1080/15476286.2021.1907055	2021	indirect	VP+FUN	TAG	UA22_NAEK	NAEK
1160	1fod	0	D	29	GLN	Q	2	12	14	Q	H	0.676768	Q	0	0	0	0	0	0	0	0	0	0	0	0	0	0	1	0	0	0	0	0	0	0	0	0	0	0	0	0	Q29	10.1080/15476286.2021.1907055	2021	indirect	VP+FUN	TAG	UA22_NAEK	NAEK
1161	1fod	0	D	66	ASP	D	7	8	15	D	H	0.828221	D	0	0	0	1	0	0	0	0	0	0	0	0	0	0	0	0	0	0	0	0	0	0	0	0	0	0	0	0	D66	10.1080/15476286.2021.1907055	2021	indirect	VP+FUN	TAG	UA22_NAEK	NAEK
1162	1fod	0	D	70	LYS	K	5	10	15	K	H	0.580488	K	0	0	0	0	0	0	0	0	0	1	0	0	0	0	0	0	0	0	0	0	0	0	0	0	0	0	0	0	K70	10.1080/15476286.2021.1907055	2021	indirect	VP+FUN	TAG	UA22_NAEK	NAEK
1163	1fod	0	D	71	LEU	L	15	9	24	L	H	0.347561	L	0	0	0	0	0	0	0	0	0	0	1	0	0	0	0	0	0	0	0	0	0	0	0	0	0	0	0	0	L71	10.1080/15476286.2021.1907055	2021	indirect	VP+FUN	TAG	UA22_NAEK	NAEK
1164	1fod	0	D	73	SER	S	6	10	16	S	H	0.769231	S	0	0	0	0	0	0	0	0	0	0	0	0	0.01	0	0.02	0	0.97	0	0	0	0	0	0	0	0	0	0	0.221941	S73	10.1080/15476286.2021.1907055	2021	indirect	VP+FUN	TAG	UA22_NAEK	NAEK
1165	1fod	0	D	76	PHE	F	11	10	21	F	B	0.411168	F	0	0	0	0	0	0.99	0	0	0.01	0	0	0	0	0	0	0	0	0	0	0	0	0	0	0	0	0	0	0.0807931	F76	10.1080/15476286.2021.1907055	2021	indirect	VP+FUN	TAG	UA22_NAEK	NAEK
1166	1fod	0	D	79	LEU	L	8	11	19	L	-	0.463415	L	0	0	0	0	0	0	0	0	0	0	1	0	0	0	0	0	0	0	0	0	0	0	0	0	0	0	0	0	L79	10.1080/15476286.2021.1907055	2021	indirect	VP+FUN	TAG	UA22_NAEK	NAEK
1167	1fod	0	D	80	PHE	F	7	7	14	F	S	0.654822	F	0	0	0	0	0	0.99	0	0	0	0	0	0	0	0	0	0	0	0	0	0.01	0	0	0	0	0	0	0	0.0807931	F80	10.1080/15476286.2021.1907055	2021	indirect	VP+FUN	TAG	UA22_NAEK	NAEK
1168	1fod	0	D	82	ALA	A	1	8	9	A	-	0.962264	A	1	0	0	0	0	0	0	0	0	0	0	0	0	0	0	0	0	0	0	0	0	0	0	0	0	0	0	0	A82	10.1080/15476286.2021.1907055	2021	indirect	VP+FUN	TAG	UA22_NAEK	NAEK
1169	1fod	0	D	84	LEU	L	0	5	5	L	-	1	L	0	0	0	0	0	0	0	0	0	0	1	0	0	0	0	0	0	0	0	0	0	0	0	0	0	0	0	0	L84	10.1080/15476286.2021.1907055	2021	indirect	VP+FUN	TAG	UA22_NAEK	NAEK
1170	1fod	0	D	85	ALA	A	0	6	6	A	-	1	A	1	0	0	0	0	0	0	0	0	0	0	0	0	0	0	0	0	0	0	0	0	0	0	0	0	0	0	0	A85	10.1080/15476286.2021.1907055	2021	indirect	VP+FUN	TAG	UA22_NAEK	NAEK
1171	1fod	0	D	21	ILE	I	0	6	6	I	S	1	I	0	0	0	0	0	0	0	0	1	0	0	0	0	0	0	0	0	0	0	0	0	0	0	0	0	0	0	0	I21	10.1080/15476286.2021.1907055	2021	indirect	VP+FUN	TAG	UA22_NAEK	NAEK
1172	1fod	0	D	22	ILE	I	2	6	8	I	S	0.739645	I	0	0	0	0	0	0	0	0	1	0	0	0	0	0	0	0	0	0	0	0	0	0	0	0	0	0	0	0	I22	10.1080/15476286.2021.1907055	2021	indirect	VP+FUN	TAG	UA22_NAEK	NAEK
1173	1fod	0	D	26	TYR	Y	9	5	14	Y	S	0.364865	Y	0	0	0	0	0	0	0	0	0	0	0	0	0	0	0	0	0	0	0	0	0	1	0	0	0	0	0	0	Y26	10.1080/15476286.2021.1907055	2021	indirect	VP+FUN	TAG	UA22_NAEK	NAEK
1174	1fod	0	D	34	MET	M	5	11	16	M	-	0.558511	M	0	0	0	0	0	0	0	0	0	0	0	1	0	0	0	0	0	0	0	0	0	0	0	0	0	0	0	0	M34	10.1080/15476286.2021.1907055	2021	indirect	VP+FUN	TAG	UA22_NAEK	NAEK
1175	1fod	0	D	37	GLN	Q	1	9	10	Q	-	0.888889	Q	0	0	0	0	0	0	0	0	0	0	0	0	0	0	1	0	0	0	0	0	0	0	0	0	0	0	0	0	Q37	10.1080/15476286.2021.1907055	2021	indirect	VP+FUN	TAG	UA22_NAEK	NAEK
1176	1fod	0	A	25	GLN	Q	4	4	8	Q	-	0.580808	Q	0	0	0	0	0	0	0	0	0	0	0	0	0	0	1	0	0	0	0	0	0	0	0	0	0	0	0	0	Q25	10.1080/15476286.2021.1907055	2021	indirect	VP+FUN	TAG	UA22_NAEK	NAEK
1177	1fod	0	A	28	GLN	Q	4	9	13	Q	G	0.606061	Q	0	0	0	0	0	0	0	0.26	0	0	0	0	0	0	0.69	0.05	0	0	0	0	0	0	0	0	0	0	0	1.09076	Q28	10.1080/15476286.2021.1907055	2021	indirect	VP+FUN	TAG	UA22_NAEK	NAEK
1178	1fod	0	A	41	LYS	K	4	20	24	K	E	0.614634	K	0	0	0	0	0	0	0	0	0	1	0	0	0	0	0	0	0	0	0	0	0	0	0	0	0	0	0	0	K41	10.1080/15476286.2021.1907055	2021	indirect	VP+FUN	TAG	UA22_NAEK	NAEK
1179	1fod	0	A	43	THR	T	2	21	23	T	-	0.852113	T	0.15	0	0	0	0	0	0	0	0	0	0	0	0	0	0	0	0	0.83	0	0.02	0	0	0	0	0	0	0	0.74654	T43	10.1080/15476286.2021.1907055	2021	indirect	VP+FUN	TAG	UA22_NAEK	NAEK
1180	1fod	0	A	46	ASN	N	1	18	19	N	S	0.643312	N	0	0	0	0.21	0.1	0	0.01	0.05	0	0	0	0	0.28	0.01	0.16	0	0.17	0.01	0	0	0	0	0	0	0	0	0	2.59225	N46	10.1080/15476286.2021.1907055	2021	indirect	VP+FUN	TAG	UA22_NAEK	NAEK
1181	1fod	0	A	67	ARG	R	14	19	33	R	H	0.278226	R	0	0	0	0	0	0	0	0	0	0	0	0	0	0	0	1	0	0	0	0	0	0	0	0	0	0	0	0	R67	10.1080/15476286.2021.1907055	2021	indirect	VP+FUN	TAG	UA22_NAEK	NAEK
1182	1fod	0	A	102	THR	T	7	16	23	T	T	0.676056	T	0	0	0	0	0	0	0	0	0	0	0	0	0	0	0	0	0	0.99	0	0	0	0	0	0.01	0	0	0	0.0807931	T102	10.1080/15476286.2021.1907055	2021	indirect	VP+FUN	TAG	UA22_NAEK	NAEK
1183	1fod	0	A	107	TYR	Y	7	25	32	Y	-	0.436937	Y	0	0	0	0	0	0	0	0	0	0	0	0	0	0	0	0	0	0	0	0	0	1	0	0	0	0	0	0	Y107	10.1080/15476286.2021.1907055	2021	indirect	VP+FUN	TAG	UA22_NAEK	NAEK
1184	1fod	0	A	108	HIS	H	9	19	28	H	-	0.559783	H	0	0	0	0	0	0	0	0.99	0	0	0	0	0	0	0	0	0	0	0	0	0	0.01	0	0	0	0	0	0.0807931	H108	10.1080/15476286.2021.1907055	2021	indirect	VP+FUN	TAG	UA22_NAEK	NAEK
1185	1fod	0	A	116	ALA	A	10	21	31	A	E	0.462264	A	1	0	0	0	0	0	0	0	0	0	0	0	0	0	0	0	0	0	0	0	0	0	0	0	0	0	0	0	A116	10.1080/15476286.2021.1907055	2021	indirect	VP+FUN	TAG	UA22_NAEK	NAEK
1186	1fod	0	A	2	THR	T	3	12	15	T	-	0.704225	T	0	0	0	0	0	0	0	0	0	0	0	0	0	0	0	0	0	1	0	0	0	0	0	0	0	0	0	0	T2	10.1080/15476286.2021.1907055	2021	indirect	VP+FUN	TAG	UA22_NAEK	NAEK
1187	1fod	0	A	9	ASP	D	11	17	28	D	-	0.711656	D	0.02	0	0	0.53	0.44	0	0	0	0	0	0	0	0	0	0	0	0	0	0	0	0	0.01	0	0	0	0	0	1.18591	D9	10.1080/15476286.2021.1907055	2021	indirect	VP+FUN	TAG	UA22_NAEK	NAEK
1188	1fod	0	A	12	THR	T	6	16	22	T	-	0.56338	T	0	0	0	0	0	0	0	0	0	0	0	0	0	0	0	0	0.01	0.98	0	0	0	0	0	0.01	0	0	0	0.161441	T12	10.1080/15476286.2021.1907055	2021	indirect	VP+FUN	TAG	UA22_NAEK	NAEK
1189	1fod	0	A	13	THR	T	10	10	20	T	-	0.514085	T	0.7	0	0	0	0	0	0	0	0	0	0	0	0	0	0	0	0.02	0.28	0	0	0	0	0	0	0	0	0	0.987299	T13	10.1080/15476286.2021.1907055	2021	indirect	VP+FUN	TAG	UA22_NAEK	NAEK
1190	1fod	0	A	16	GLU	E	8	7	15	E	G	0.427835	E	0	0	0	0	1	0	0	0	0	0	0	0	0	0	0	0	0	0	0	0	0	0	0	0	0	0	0	0	E16	10.1080/15476286.2021.1907055	2021	indirect	VP+FUN	TAG	UA22_NAEK	NAEK
1191	1fod	0	A	18	TYR	Y	1	13	14	Y	G	0.842342	Y	0	0	0	0	0	0	0	0	0	0	0	0	0	0	0	0	0	0	0	0	0	1	0	0	0	0	0	0	Y18	10.1080/15476286.2021.1907055	2021	indirect	VP+FUN	TAG	UA22_NAEK	NAEK
1192	1fod	0	A	21	GLU	E	2	9	11	E	-	0.721649	E	0	0	0	0	1	0	0	0	0	0	0	0	0	0	0	0	0	0	0	0	0	0	0	0	0	0	0	0	E21	10.1080/15476286.2021.1907055	2021	indirect	VP+FUN	TAG	UA22_NAEK	NAEK
1193	1fod	0	A	23	GLN	Q	2	7	9	Q	-	0.686869	Q	0	0	0	0	0	0	0	0	0	0	0	0	0	0	1	0	0	0	0	0	0	0	0	0	0	0	0	0	Q23	10.1080/15476286.2021.1907055	2021	indirect	VP+FUN	TAG	UA22_NAEK	NAEK
1194	1fod	0	A	24	ILE	I	1	5	6	I	-	0.64497	I	0.05	0	0	0	0	0	0	0	0.83	0	0	0	0	0	0	0	0	0.06	0	0.06	0	0	0	0	0	0	0	0.926282	I24	10.1080/15476286.2021.1907055	2021	indirect	VP+FUN	TAG	UA22_NAEK	NAEK
1195	1fod	0	A	26	ARG	R	0	8	8	R	-	0.782258	R	0	0	0	0	0	0	0	0	0	0	0	0	0	0	0	1	0	0	0	0	0	0	0	0	0	0	0	0	R26	10.1080/15476286.2021.1907055	2021	indirect	VP+FUN	TAG	UA22_NAEK	NAEK
1196	1fod	0	A	27	ARG	R	5	5	10	R	-	0.705645	R	0	0	0	0	0	0	0	0	0	0	0	0	0	0	0	1	0	0	0	0	0	0	0	0	0	0	0	0	R27	10.1080/15476286.2021.1907055	2021	indirect	VP+FUN	TAG	UA22_NAEK	NAEK
1197	1fod	0	A	29	HIS	H	2	12	14	H	G	0.733696	H	0	0	0	0	0	0	0	1	0	0	0	0	0	0	0	0	0	0	0	0	0	0	0	0	0	0	0	0	H29	10.1080/15476286.2021.1907055	2021	indirect	VP+FUN	TAG	UA22_NAEK	NAEK
1198	1fod	0	A	31	ASP	D	11	10	21	D	-	0.496933	D	0	0	0	0.99	0	0	0.01	0	0	0	0	0	0	0	0	0	0	0	0	0	0	0	0	0	0	0	0	0.0807931	D31	10.1080/15476286.2021.1907055	2021	indirect	VP+FUN	TAG	UA22_NAEK	NAEK
1199	1fod	0	A	34	PHE	F	7	18	25	F	H	0.208122	F	0	0	0	0	0	1	0	0	0	0	0	0	0	0	0	0	0	0	0	0	0	0	0	0	0	0	0	0	F34	10.1080/15476286.2021.1907055	2021	indirect	VP+FUN	TAG	UA22_NAEK	NAEK
1200	1fod	0	A	39	PHE	F	10	18	28	F	-	0.299492	F	0	0	0	0	0	1	0	0	0	0	0	0	0	0	0	0	0	0	0	0	0	0	0	0	0	0	0	0	F39	10.1080/15476286.2021.1907055	2021	indirect	VP+FUN	TAG	UA22_NAEK	NAEK
1201	1fod	0	A	45	GLN	Q	10	12	22	Q	-	0.580808	Q	0	0	0	0	0	0	0	0	0	0.02	0	0	0	0	0.83	0.12	0	0.03	0	0	0	0	0	0	0	0	0	0.854829	Q45	10.1080/15476286.2021.1907055	2021	indirect	VP+FUN	TAG	UA22_NAEK	NAEK
1202	1fod	0	A	47	GLN	Q	4	24	28	Q	S	0.449495	Q	0	0	0	0	0	0	0	0	0	0	0	0	0	0.01	0.94	0	0.04	0.01	0	0	0	0	0	0	0	0	0	0.402543	Q47	10.1080/15476286.2021.1907055	2021	indirect	VP+FUN	TAG	UA22_NAEK	NAEK
1203	1fod	0	A	50	ILE	I	10	26	36	I	E	0.43787	I	0	0	0	0	0	0	0	0	0.58	0	0	0	0	0	0	0	0	0.09	0	0.33	0	0	0	0	0	0	0	1.29628	I50	10.1080/15476286.2021.1907055	2021	indirect	VP+FUN	TAG	UA22_NAEK	NAEK
1204	1fod	0	A	52	ASP	D	14	23	37	D	-	0.245399	D	0	0	0	1	0	0	0	0	0	0	0	0	0	0	0	0	0	0	0	0	0	0	0	0	0	0	0	0	D52	10.1080/15476286.2021.1907055	2021	indirect	VP+FUN	TAG	UA22_NAEK	NAEK
1205	1fod	0	A	55	GLN	Q	17	13	30	Q	G	0.313131	Q	0	0	0	0	0	0	0	0	0	0	0	0	0	0	1	0	0	0	0	0	0	0	0	0	0	0	0	0	Q55	10.1080/15476286.2021.1907055	2021	indirect	VP+FUN	TAG	UA22_NAEK	NAEK
1206	1fod	0	A	59	HIS	H	1	18	19	H	T	0.875	H	0	0	0	0	0	0	0	0.96	0	0	0	0	0	0	0	0	0	0	0	0	0	0.04	0	0	0	0	0	0.242292	H59	10.1080/15476286.2021.1907055	2021	indirect	VP+FUN	TAG	UA22_NAEK	NAEK
1207	1fod	0	A	65	LEU	L	14	23	37	L	H	0.323171	L	0	0	0	0	0	0	0	0	0	0	1	0	0	0	0	0	0	0	0	0	0	0	0	0	0	0	0	0	L65	10.1080/15476286.2021.1907055	2021	indirect	VP+FUN	TAG	UA22_NAEK	NAEK
1208	1fod	0	A	95	GLU	E	4	25	29	E	G	0.659794	E	0	0	0	0	1	0	0	0	0	0	0	0	0	0	0	0	0	0	0	0	0	0	0	0	0	0	0	0	E95	10.1080/15476286.2021.1907055	2021	indirect	VP+FUN	TAG	UA22_NAEK	NAEK
1209	1fod	0	A	96	LYS	K	4	19	23	K	G	0.643902	K	0.1	0	0	0	0.04	0	0	0	0	0.47	0	0	0	0	0.01	0.12	0.01	0.25	0	0	0	0	0	0	0	0	0	2.02985	K96	10.1080/15476286.2021.1907055	2021	indirect	VP+FUN	TAG	UA22_NAEK	NAEK
1210	1fod	0	A	99	ASP	D	3	26	29	D	G	0.619632	D	0	0	0	0.77	0.05	0	0	0	0	0	0	0	0.18	0	0	0	0	0	0	0	0	0	0	0	0	0	0	0.951748	D99	10.1080/15476286.2021.1907055	2021	indirect	VP+FUN	TAG	UA22_NAEK	NAEK
1211	1fod	0	A	109	LYS	K	12	11	23	K	-	0.473171	K	0	0	0	0	0	0	0	0	0	1	0	0	0	0	0	0	0	0	0	0	0	0	0	0	0	0	0	0	K109	10.1080/15476286.2021.1907055	2021	indirect	VP+FUN	TAG	UA22_NAEK	NAEK
1212	1fod	0	A	112	LEU	L	13	17	30	L	-	0.286585	L	0	0	0	0	0	0	0	0	0.02	0	0.98	0	0	0	0	0	0	0	0	0	0	0	0	0	0	0	0	0.141441	L112	10.1080/15476286.2021.1907055	2021	indirect	VP+FUN	TAG	UA22_NAEK	NAEK
1213	1fod	0	A	114	ARG	R	11	21	32	R	E	0.314516	R	0	0	0	0	0	0	0	0	0	0	0	0	0	0.01	0	0.99	0	0	0	0	0	0	0	0	0	0	0	0.0807931	R114	10.1080/15476286.2021.1907055	2021	indirect	VP+FUN	TAG	UA22_NAEK	NAEK
1214	1fod	0	A	133	GLU	E	13	22	35	E	-	0.314433	E	0	0	0	0	0.94	0	0.04	0	0	0	0	0	0	0	0	0	0	0	0	0.01	0	0	0	0.01	0	0	0	0.402543	E133	10.1080/15476286.2021.1907055	2021	indirect	VP+FUN	TAG	UA22_NAEK	NAEK
1215	5hht	0	A	385	TYR	Y	16	16	32	Y	H	0.324324	Y	0	0	0	0	0	0	0	0	0	0	0	0	0	0	0	0	0.99	0	0	0	0	0.01	0	0	0	0	0	0.0807931	Y385	10.1111/febs.15560	2021	direct	MS+GEL	TAG	UA29_pAMF	pAMF
1216	5hht	0	A	385	TYR	Y	16	16	32	Y	H	0.324324	Y	0	0	0	0	0	0	0	0	0	0	0	0	0	0	0	0	0.99	0	0	0	0	0.01	0	0	0	0	0	0.0807931	Y385	10.1111/febs.15560	2021	direct	MS+GEL	TAG	UA30_pCNF	pCNF
1217	5hht	0	A	385	TYR	Y	16	16	32	Y	H	0.324324	Y	0	0	0	0	0	0	0	0	0	0	0	0	0	0	0	0	0.99	0	0	0	0	0.01	0	0	0	0	0	0.0807931	Y385	10.1111/febs.15560	2021	direct	MS+GEL	TAG	UA31_pNTF	pNTF
1218	2y0g	0	A	39	TYR	Y	8	14	22	Y	G	0.671171	Y	0	0	0	0	0	0	0	0	0	0	0	0	0	0	0	0	0	0	0	0	0	1	0	0	0	0	0	0	Y53	10.3389/fbioe.2021.594429	2021	direct	MS+GEL+OPT	TAG	UA05_PrK	PrK
1219	2y0g	0	A	39	TYR	Y	8	14	22	Y	G	0.671171	Y	0	0	0	0	0	0	0	0	0	0	0	0	0	0	0	0	0	0	0	0	0	1	0	0	0	0	0	0	Y53	10.3390/molecules26051274	2021	direct	OPT	TAG	UA34_BPA	BPA
1220	2y0g	0	A	39	TYR	Y	8	14	22	Y	G	0.671171	Y	0	0	0	0	0	0	0	0	0	0	0	0	0	0	0	0	0	0	0	0	0	1	0	0	0	0	0	0	Y53	10.3390/molecules26051274	2021	direct	OPT	TAG	UA35_HQA	HQA
1221	3osy	0	A	41	SER	S	28	5	33	S	G	0	S	0	0	0	0	0	0	0	0	0	0	0	0	0	0	0	0	1	0	0	0	0	0	0	0	0	0	0	0	S62	unpublished_lab_data_EV71_3C	2022	indirect	VP+FUN	TAG	UA22_NAEK	NAEK
1222	3osy	0	A	42	GLN	Q	4	24	28	Q	-	0.570707	Q	0	0	0	0	0	0	0	0	0	0	0	0	0	0	1	0	0	0	0	0	0	0	0	0	0	0	0	0	Q63	unpublished_lab_data_EV71_3C	2022	indirect	VP+FUN	TAG	UA22_NAEK	NAEK
1223	3osy	0	A	96	THR	T	10	22	32	T	-	0.5	T	0.03	0	0	0	0	0	0.31	0	0	0	0	0	0	0.15	0	0	0.02	0.49	0	0	0	0	0	0	0	0	0	1.70327	T117	unpublished_lab_data_EV71_3C	2022	indirect	VP+FUN	TAG	UA22_NAEK	NAEK
1224	3osy	0	A	101	THR	T	19	24	43	T	E	0	T	0	0	0	0	0	0	0	0	0	0	0	0	0	0	0	0	0	1	0	0	0	0	0	0	0	0	0	0	T122	unpublished_lab_data_EV71_3C	2022	indirect	VP+FUN	TAG	UA22_NAEK	NAEK
1225	3osy	0	A	121	GLN	Q	14	14	28	Q	E	0.449495	Q	0	0	0	0	0	0	0	0	0	0	0	0	0	0	1	0	0	0	0	0	0	0	0	0	0	0	0	0	Q142	unpublished_lab_data_EV71_3C	2022	indirect	VP+FUN	TAG	UA22_NAEK	NAEK
1226	3osy	0	A	130	LYS	K	3	11	14	K	-	0.556098	K	0	0	0	0	0	0	0	0	0	0.99	0	0	0	0	0	0.01	0	0	0	0	0	0	0	0	0	0	0	0.0807931	K151	unpublished_lab_data_EV71_3C	2022	indirect	VP+FUN	TAG	UA22_NAEK	NAEK
1227	3osy	0	A	146	GLN	Q	25	21	46	Q	-	0.247475	Q	0	0	0	0	0	0	0	0	0	0	0	0	0	0	1	0	0	0	0	0	0	0	0	0	0	0	0	0	Q167	unpublished_lab_data_EV71_3C	2022	indirect	VP+FUN	TAG	UA22_NAEK	NAEK
1228	3osy	0	A	152	THR	T	20	26	46	T	E	0	T	0	0	0	0	0	0	0	0	0	0	0	0	0	0	0	0	0	1	0	0	0	0	0	0	0	0	0	0	T173	unpublished_lab_data_EV71_3C	2022	indirect	VP+FUN	TAG	UA22_NAEK	NAEK
1229	3osy	0	A	168	GLN	Q	10	19	29	Q	E	0.29798	Q	0	0	0	0	0	0	0	0	0	0	0	0	0	0	1	0	0	0	0	0	0	0	0	0	0	0	0	0	Q189	unpublished_lab_data_EV71_3C	2022	indirect	VP+FUN	TAG	UA22_NAEK	NAEK
1230	3osy	0	A	19	GLN	Q	8	25	33	Q	E	0.353535	Q	0	0	0	0	0	0	0	0	0	0	0	0	0	0	1	0	0	0	0	0	0	0	0	0	0	0	0	0	Q40	unpublished_lab_data_EV71_3C	2022	indirect	VP+FUN	TAG	UA22_NAEK	NAEK
1231	3osy	0	A	54	VAL	V	20	5	25	V	E	0.0633803	V	0	0	0	0	0	0	0	0	0.01	0	0	0	0	0	0	0	0	0	0	0.99	0	0	0	0	0	0	0	0.0807931	V75	unpublished_lab_data_EV71_3C	2022	indirect	VP+FUN	TAG	UA22_NAEK	NAEK
1232	3osy	0	A	86	ILE	I	20	11	31	I	-	0	I	0	0	0	0	0	0	0	0	0.99	0	0	0	0	0	0	0	0	0	0	0.01	0	0	0	0	0	0	0	0.0807931	I107	unpublished_lab_data_EV71_3C	2022	indirect	VP+FUN	TAG	UA22_NAEK	NAEK
1233	3osy	0	A	105	ASN	N	18	22	40	N	E	0.0382166	N	0	0	0	0	0	0	0	0	0	0	0	0	1	0	0	0	0	0	0	0	0	0	0	0	0	0	0	0	N126	unpublished_lab_data_EV71_3C	2022	indirect	VP+FUN	TAG	UA22_NAEK	NAEK
1234	3osy	0	A	160	ILE	I	22	25	47	I	E	0.0118343	I	0	0	0	0	0	0	0	0	0.98	0	0	0	0	0	0	0	0	0	0	0.02	0	0	0	0	0	0	0	0.141441	I181	unpublished_lab_data_EV71_3C	2022	indirect	VP+FUN	TAG	UA22_NAEK	NAEK
1235	3osy	0	A	180	ALA	A	5	9	14	A	-	0.764151	A	0.83	0	0.15	0	0	0	0	0	0	0	0	0	0	0	0	0	0	0	0	0.02	0	0	0	0	0	0	0	0.74654	A201	unpublished_lab_data_EV71_3C	2022	indirect	VP+FUN	TAG	UA22_NAEK	NAEK
1236	1zgo	0	A	36	ARG	R	6	22	28	R	E	0.346774	R	0	0	0	0.078125	0	0	0	0	0	0.09375	0	0	0	0	0	0.820312	0	0	0	0	0	0	0	0	0	0	0.0078125	0.896605	R36	unpublished_lab_data_UAA_3FP	2022	direct	GEL+OPT	TGA	UA22_NAEK	NAEK
1237	3m24	0	A	39	GLN	Q	25	13	38	Q	E	0.0505051	Q	0	0	0	0	0	0	0	0	0	0	0.0291262	0	0	0	0.970874	0	0	0	0	0	0	0	0	0	0	0	0	0.189991	Q40	unpublished_lab_data_UAA_3FP	2022	direct	GEL+OPT	TAG	UA01_Anap	Anap
1238	1gfl	0	A	39	TYR	Y	16	14	30	Y	T	0.225225	Y	0	0	0	0	0	0	0	0	0	0	0	0	0	0	0	0	0	0	0	0	0	1	0	0	0	0	0	0	Y39	unpublished_lab_data_UAA_3FP	2022	direct	GEL+OPT	TAA	UA23_pAcF	pAcF
1239	1gfl	0	A	39	TYR	Y	16	14	30	Y	T	0.225225	Y	0	0	0	0	0	0	0	0	0	0	0	0	0	0	0	0	0	0	0	0	0	1	0	0	0	0	0	0	Y39	unpublished_lab_data_UAA_3FP	2022	direct	MS+OPT	TAG	UA01_Anap	Anap
1240	1gfl	0	A	101	LYS	K	10	14	24	K	T	0.57561	K	0	0	0	0	0	0	0	0	0	1	0	0	0	0	0	0	0	0	0	0	0	0	0	0	0	0	0	0	K101	unpublished_lab_data_UAA_3FP	2022	direct	MS+OPT	TGA	UA22_NAEK	NAEK
1241	1gfl	0	A	172	GLU	E	10	12	22	E	T	0.628866	E	0	0	0	0	1	0	0	0	0	0	0	0	0	0	0	0	0	0	0	0	0	0	0	0	0	0	0	0	E172	unpublished_lab_data_UAA_3FP	2022	direct	MS+OPT	TAA	UA23_pAcF	pAcF
1242	2h5q	0	A	149	ARG	R	7	23	30	R	E	0.41129	R	0	0	0	0	0	0	0	0	0	0.0666667	0	0	0.0583333	0	0	0.833333	0	0	0	0	0	0	0	0	0	0	0.0416667	0.909834	R154	unpublished_lab_data_UAA_3FP	2022	direct	GEL+OPT	TAA	UA23_pAcF	pAcF
1243	1gfl	0	B	39	TYR	Y	17	14	31	Y	T	0.211712	Y	0	0	0	0	0	0	0	0	0	0	0	0	0	0	0	0	0	0	0	0	0	1	0	0	0	0	0	0	Y39	unpublished_lab_data_UAA_3FP	2022	direct	OPT	TAG	UA23_pAcF	pAcF
1244	1gfl	0	B	39	TYR	Y	17	14	31	Y	T	0.211712	Y	0	0	0	0	0	0	0	0	0	0	0	0	0	0	0	0	0	0	0	0	0	1	0	0	0	0	0	0	Y39	unpublished_lab_data_UAA_3FP	2022	direct	OPT	TGA	UA23_pAcF	pAcF
1245	1gfl	0	B	39	TYR	Y	17	14	31	Y	T	0.211712	Y	0	0	0	0	0	0	0	0	0	0	0	0	0	0	0	0	0	0	0	0	0	1	0	0	0	0	0	0	Y39	unpublished_lab_data_UAA_3FP	2022	direct	OPT	TGA	UA01_Anap	Anap
1246	1gfl	0	B	39	TYR	Y	17	14	31	Y	T	0.211712	Y	0	0	0	0	0	0	0	0	0	0	0	0	0	0	0	0	0	0	0	0	0	1	0	0	0	0	0	0	Y39	unpublished_lab_data_UAA_3FP	2022	direct	OPT	TAA	UA01_Anap	Anap
1247	1gfl	0	B	39	TYR	Y	17	14	31	Y	T	0.211712	Y	0	0	0	0	0	0	0	0	0	0	0	0	0	0	0	0	0	0	0	0	0	1	0	0	0	0	0	0	Y39	unpublished_lab_data_UAA_3FP	2022	direct	OPT	TAG	UA22_NAEK	NAEK
1248	1gfl	0	B	39	TYR	Y	17	14	31	Y	T	0.211712	Y	0	0	0	0	0	0	0	0	0	0	0	0	0	0	0	0	0	0	0	0	0	1	0	0	0	0	0	0	Y39	unpublished_lab_data_UAA_3FP	2022	direct	OPT	TGA	UA22_NAEK	NAEK
1249	1gfl	0	B	39	TYR	Y	17	14	31	Y	T	0.211712	Y	0	0	0	0	0	0	0	0	0	0	0	0	0	0	0	0	0	0	0	0	0	1	0	0	0	0	0	0	Y39	unpublished_lab_data_UAA_3FP	2022	direct	OPT	TAA	UA22_NAEK	NAEK
1250	1gfl	0	B	39	TYR	Y	17	14	31	Y	T	0.211712	Y	0	0	0	0	0	0	0	0	0	0	0	0	0	0	0	0	0	0	0	0	0	1	0	0	0	0	0	0	Y39	unpublished_lab_data_UAA_3FP	2022	direct	OPT	TAG	UA24_eBK	eBK
1251	1gfl	0	B	39	TYR	Y	17	14	31	Y	T	0.211712	Y	0	0	0	0	0	0	0	0	0	0	0	0	0	0	0	0	0	0	0	0	0	1	0	0	0	0	0	0	Y39	unpublished_lab_data_UAA_3FP	2022	direct	OPT	TGA	UA24_eBK	eBK
1252	1gfl	0	B	39	TYR	Y	17	14	31	Y	T	0.211712	Y	0	0	0	0	0	0	0	0	0	0	0	0	0	0	0	0	0	0	0	0	0	1	0	0	0	0	0	0	Y39	unpublished_lab_data_UAA_3FP	2022	direct	OPT	TAA	UA24_eBK	eBK
1253	atoh	0	A	96	ARG	R	1	5	6	R	-	0.834677	R	0	0	0	0	0	0	0	0	0	0	0	0	0	0	0	1	0	0	0	0	0	0	0	0	0	0	0	0	R96	unpublished_lab_data_ATOH1	2022	direct	GEL	TAG	UA22_NAEK	NAEK
1254	atoh	0	A	115	SER	S	1	5	6	S	-	0.930769	S	0	0	0	0	0	0	0	0	0	0	0	0	0	0	0	0	1	0	0	0	0	0	0	0	0	0	0	0	S115	unpublished_lab_data_ATOH1	2022	direct	GEL	TAG	UA22_NAEK	NAEK
1255	atoh	0	A	222	GLU	E	2	7	9	E	-	0.938144	E	0	0	0	0	1	0	0	0	0	0	0	0	0	0	0	0	0	0	0	0	0	0	0	0	0	0	0	0	E222	unpublished_lab_data_ATOH1	2022	direct	GEL	TAG	UA22_NAEK	NAEK
1256	atoh	0	A	225	PRO	P	2	6	8	P	-	0.794118	P	0	0	0	0	0	0	0	0	0	0	0	0	0	1	0	0	0	0	0	0	0	0	0	0	0	0	0	0	P225	unpublished_lab_data_ATOH1	2022	direct	GEL	TAG	UA22_NAEK	NAEK
1257	atoh	0	A	233	SER	S	0	7	7	S	-	0.769231	S	0	0	0	0	0	0	0	0	0	0	0	0	0	0	0	0	1	0	0	0	0	0	0	0	0	0	0	0	S233	unpublished_lab_data_ATOH1	2022	direct	GEL	TAG	UA22_NAEK	NAEK
1258	atoh	0	A	250	ASN	N	2	4	6	N	-	1	N	0	0	0	0	0	0	0	0	0	0	0	0	1	0	0	0	0	0	0	0	0	0	0	0	0	0	0	0	N250	unpublished_lab_data_ATOH1	2022	direct	GEL	TAG	UA22_NAEK	NAEK
1259	atoh	0	A	258	GLN	Q	2	4	6	Q	-	0.979798	Q	0	0	0	0	0	0	0	0	0	0	0	0	0	0	1	0	0	0	0	0	0	0	0	0	0	0	0	0	Q258	unpublished_lab_data_ATOH1	2022	direct	GEL	TAG	UA22_NAEK	NAEK
1260	atoh	0	A	185	VAL	V	8	8	16	V	T	0.661972	V	0	0	0	0	0	0	0	0	0	0	0	0	0	0	0	0	0	0	0	1	0	0	0	0	0	0	0	0	V185	unpublished_lab_data_ATOH1	2022	direct	OPT	TAG	UA22_NAEK	NAEK
1261	atoh	0	A	194	LYS	K	5	14	19	K	-	0.702439	K	0	0	0	0	0	0	0	0	0	1	0	0	0	0	0	0	0	0	0	0	0	0	0	0	0	0	0	0	K194	unpublished_lab_data_ATOH1	2022	direct	OPT	TAG	UA22_NAEK	NAEK
1262	atoh	0	A	198	TYR	Y	0	13	13	Y	H	0.738739	Y	0	0	0	0	0	0	0	0	0	0	0	0	0	0	0	0	0	0	0	0	0	1	0	0	0	0	0	0	Y198	unpublished_lab_data_ATOH1	2022	direct	OPT	TAG	UA22_NAEK	NAEK
[truncated: 2 more columns]

## Sheet: database_info
Full Name	The Database of Experimentally Verified UAA Substitution Sites
Short Name	The Database of Known UAA Sites
Usage	This database was designed for machine learning on UAA incorporations into proteins using the PRDUAA program
Source	The UAA substitution records in this database were collected from 196 research articles published between 2001 and 2021
Release	This release (20220828) contains 1221 published records collected from the literature and 42 unpublished in-lab records
Maintenance	The database will be continuously updated with the RPDUAA program at GitHub (https://github.com/ZHR2PKU/RPDUAA)
Advice	Uses are recommended to download an up-to-date release of the database from the "residues" folder at GitHub above
Related Article	Rational incorporation of any unnatural amino acid into proteins by machine learning on existing experimental proofs
Related Software	Rational Protein Design with Unnatural Amino Acids (the RPDUAA program, https://github.com/ZHR2PKU/RPDUAA)
Developers	Haoran Zhang (henryzhang@hsc.pku.edu.cn) and Qing Xia (xqing@hsc.pku.edu.cn)
Affiliation	State Key Laboratory of Natural and Biomimetic Drugs, School of Pharmaceutical Sciences, Peking University, Beijing 100191, China
